# Supplementary material for: The L1014F Knockdown Resistance Mutation Is Not a Strong Correlate of Phenotypic Resistance to Pyrethroids in Florida Populations of Culex quinquefasciatus
Source: Insects. 2024 Mar 15;15(3):197. doi: 10.3390/insects15030197 (PMC10971530; doi:10.3390/insects15030197)
Supplement: Supplementary file 1 [file insects-15-00197-s001.zip]

Archive with 7 entries (6 files):
- files submitted to AgDataCommons/
- files submitted to AgDataCommons/File S1.xlsx
- files submitted to AgDataCommons/File S2.xlsx
- files submitted to AgDataCommons/File S3.xlsx
- files submitted to AgDataCommons/File S4.xlsx
- files submitted to AgDataCommons/Readme.txt
- files submitted to AgDataCommons/Table S1.zip.pdf
