# Supplementary material for: The L1014F Knockdown Resistance Mutation Is Not a Strong Correlate of Phenotypic Resistance to Pyrethroids in Florida Populations of Culex quinquefasciatus
Source: Insects. 2024 Mar 15;15(3):197. doi: 10.3390/insects15030197 (PMC10971530; doi:10.3390/insects15030197)
Supplement: Supplementary file 1 [file insects-15-00197-s001.zip › files submitted to AgDataCommons/File S1.xlsx]

## Sheet: Sheet1
LATITUDE	LONGITUDE	COUNTY	Location	% knockdown/mortality						Count by genotype			Number.tested	Genotype Percentage			Frequency		Genotype Percentage by County
				Perm @ 30 min	Malathion @ 45 min	Deltamethrin @ 60 min	Permethrin @ 120 min	Malathion @ 120 min	Deltamethrin @ 120 min	Count.LL	Count.LF	Count.FF		%LL	%LF	%FF	f(L)	f(F)	County.%LL	County.%LF	County.%FF
		Laboratory	CMAVE Cxq	100	100	100	100	100	100	30	0	0	30	100	0	0	1	0																	8
29.635	-82.36	Alachua	CMAVE							16	14	4	34	47.0588	41.1765	11.7647	0.676471	0.323529	47.0588	41.1765	11.7647
30.2483	-85.8951	Bay	Conservation							0	27	19	46	0	58.6957	41.3043	0.293478	0.706522
30.2335	-85.8781	Bay	Beach Parkway	52.7473	30.9091		89.011	85.4545		10	29	9	48	20.8333	60.4167	18.75	0.510417	0.489583	10.6383	59.5745	29.7872
25.9923	-80.2458	Broward	Shalimar	48.0769	31.9149	100	75	46.8085	100	20	18	3	41	48.7805	43.9024	7.31707	0.707317	0.292683
25.9863	-80.2462	Broward	Tarpon	82.6923	100		98.0769	100		34	5	0	39	87.1795	12.8205	0	0.935897	0.0641026
26.0137	-80.2908	Broward	Pembroke Pines	32.5	100	1.88	58	100	4	10	28	0	38	26.3158	73.6842	0	0.631579	0.368421
26.035	-80.1769	Broward	Farragut	83.6957	53.3333	17.3077	96.7391	100	36.5385	29	11	0	40	72.5	27.5	0	0.8625	0.1375
26.0355	-80.1783	Broward	34th Ave	12.5	100	78.7	45	100	100	36	0	0	36	100	0	0	1	0
26.0693	-80.2083	Broward	SR-7	79.7619	100	64.3564	90.4762	100	59.4059	39	9	0	48	81.25	18.75	0	0.90625	0.09375	69.4215	29.3388	1.23967
30.0126	-81.8532	Clay	Middleburg	2.5641	68.5714	8.82353	2.5641	82.8571	29.4118	7	5	29	41	17.0732	12.1951	70.7317	0.231707	0.768293	17.0732	12.1951	70.7317
26.1384	-81.7964	Collier	Cambier Park							8	21	10	39	20.5128	53.8462	25.641	0.474359	0.525641					Lucas et al 2020
26.1157	-81.7588	Collier	Sugden Park							10	22	7	39	25.641	56.4103	17.9487	0.538462	0.461538					Lucas et al 2020
26.0901	-81.7259	Collier	Naples Manor							15	24	5	44	34.0909	54.5455	11.3636	0.613636	0.386364					Lucas et al 2020
26.1576	-81.6581	Collier	Landfill							18	20	2	40	45	50	5	0.7	0.3					Lucas et al 2020
26.2269	-81.672	Collier	Big Cypress Elementary							17	13	2	32	53.125	40.625	6.25	0.734375	0.265625					Lucas et al 2020
26.2104	-81.5462	Collier	Palmetto Elementary							31	9	0	40	77.5	22.5	0	0.8875	0.1125					Lucas et al 2020
26.265	-81.5255	Collier	Sabal Palm Elementary							29	4	0	33	87.8788	12.1212	0	0.939394	0.0606061	47.9401	42.3221	9.73783		Lucas et al 2020
30.5312	-87.307	Escambia	W 9 Mile Rd	100			100			37	0	0	37	100	0	0	1	0
30.5394	-87.2826	Escambia	Lyman	100	92.1053		100	100		37	0	0	37	100	0	0	1	0
30.546	-87.308	Escambia	Amanda	100			100,00			30	0	0	30	100	0	0	1	0	100	0	0
28.4929	-82.5547	Hernando	Spring Hill	3.39	13.0435	21.2766	29.5455	93.4783	46.8085	11	15	17	43	25.5814	34.8837	39.5349	0.430233	0.569767	25.5814	34.8837	39.5349
28.0314	-82.1253	Hillsborough	Oak Lawn Cenetery	27.5862	100		62.069	100
27.6091	-80.4971	Indian River	Farms Wtr Control District	3.38983	80	11.1111	76.2712	100	26.9841	22	8	14	44	50	18.1818	31.8182	0.590909	0.409091	50	18.1818	31.8182
28.8051	-81.5341	Lake	Mt. Plymouth							11	12	7	30	36.6667	40	23.3333	0.566667	0.433333	36.6667	40	23.3333
26.6729	-81.9318	Lee	Cape Coral	45.6	82		94.8	100		61	74	12	147	41.4966	50.3401	8.16327	0.666667	0.333333
26.7141	-81.8428	Lee	Bayshore	56.3	19		100	100		14	64	4	82	17.0732	78.0488	4.87805	0.560976	0.439024
26.6424	-81.8621	Lee	Ft Myers	52.3	45		100			32	0	0	32	100	0	0	1	0
26.641	-81.9982	Lee	Bonefish Grill	100	88	48	100	100	100	8	21	7	36	22.2222	58.3333	19.4444	0.513889	0.486111
26.6753	-81.7951	Lee	Pine Ridge Condos	34.2	80	19.2	86	97.7	85.6	12	18	6	36	33.3333	50	16.6667	0.583333	0.416667	38.1381	53.1532	8.70871
26.6142	-81.6075	Lee	LA Golf Course	87.7			100
26.4574	-82.0496	Lee	Causey Ct	98.6	94		100	100
26.5669	-81.8493	Lee	Corporate Park	79.3	100		92.4	100
26.6052	-81.9592	Lee	Academy and Veterans	52.2	93.2	3.8	90.2	100	33.1
26.3524	-81.7961	Lee	Highland Woods	11.8	70.8	0	68.8	100	10.3
26.4164	-81.7955	Lee	Shadow Wood	84.9	100	17.6	100	100	100
26.3702	-81.8008	Lee	Bernwood Drive	45.7	93.5	71.9	94.3	100	100
26.6815	-81.8051	Lee	Big Lots	79.6	48.3	32.5	94.7	100	88.3
25.5174	-80.4929	MD	SW 268th St	2.7	52.4	0	50.7	59	2	14	12	13	39	35.8974	30.7692	33.3333	0.512821	0.487179					Unlu et al 2024
25.8965	-80.126	MD	Park Dr	17	90.6	9.4	84.2	100	23.9	14	24	3	41	34.1463	58.5366	7.31707	0.634146	0.365854					Unlu et al 2024
25.9302	-80.2163	MD	NW 170th Terrace	35	97.1	11.4	72.5	100	28.6	15	22	6	43	34.8837	51.1628	13.9535	0.604651	0.395349					Unlu et al 2024
25.8615	-80.3126	MD	W 44th St	6.9	87.7	8.8	34.5	98.2	11.8	18	11	0	29	62.069	37.931	0	0.810345	0.189655					Unlu et al 2024
25.8138	-80.2264	MD	NW 42nd St	57	94	28.5	97	100	55	35	7	0	42	83.3333	16.6667	0	0.916667	0.0833333					Unlu et al 2024
25.8341	-80.1294	MD	Alton Rd	17	97	26.5	86	100	36.8	18	19	0	37	48.6486	51.3514	0	0.743243	0.256757					Unlu et al 2024
25.4457	-80.4562	MD	SE 24th Ct	12.9	62.7	12	51.4	83.6	17.3	10	22	10	42	23.8095	52.381	23.8095	0.5	0.5					Unlu et al 2024
25.9676	-80.2143	MD	NW 7th Ave	33	91	20	69	100	25	12	24	1	37	32.4324	64.8649	2.7027	0.648649	0.351351					Unlu et al 2024
25.636	-80.3721	MD	SW 110th Ave	27.1	79.2	9.4	72.9	94.9	18.8	11	29	7	47	23.4043	61.7021	14.8936	0.542553	0.457447					Unlu et al 2024
25.6373	-80.2937	MD	SW 144th St	0	90.4	0	63.5	94.2	3.6	9	31	7	47	19.1489	65.9574	14.8936	0.521277	0.478723					Unlu et al 2024
25.7903	-80.2061	MD	NW 6th Pl	40	100	14.7	80	100	35.3	14	23	10	47	29.7872	48.9362	21.2766	0.542553	0.457447					Unlu et al 2024
25.8046	-80.1963	MD	NW 30th St	75.6	97.7	25.2	84.9	100	77.4	23	23	0	46	50	50	0	0.75	0.25					Unlu et al 2024
25.8531	-80.1306	MD	Bay Dr	34.6	89.7	2.6	59	100	10.4	23	23	2	48	47.9167	47.9167	4.16667	0.71875	0.28125					Unlu et al 2024
25.5883	-80.3134	MD	SW 193rd Lane	18.3	91.7	5	81.7	98.6	13	13	28	7	48	27.0833	58.3333	14.5833	0.5625	0.4375					Unlu et al 2024
25.7544	-80.3372	MD	SW 87th Pl	20.5	95.7	18.8	67.1	94.2	24.4	18	25	1	44	40.9091	56.8182	2.27273	0.693182	0.306818					Unlu et al 2024
25.6567	-80.2853	MD	Moss Ranch Rd	20	89.4	11.4	71.1	89.4	20	5	19	20	44	11.3636	43.1818	45.4545	0.329545	0.670455					Unlu et al 2024
25.8119	-80.4165	MD	NW 41st St	19.4	100	15	51.6	100	25	11	19	0	30	36.6667	63.3333	0	0.683333	0.316667	36.9902	50.7736	12.2363		Unlu et al 2024
26.7028	-80.0598	Palm Beach	North St.	37.5	100	13.0435	67.5	100	23.913	24	19	0	43	55.814	44.186	0	0.77907	0.22093
26.932	-80.1182	Palm Beach	Delaware	49.4118	96.2264	61.4286	90.5882	100	87.1429	3	26	9	38	7.89474	68.4211	23.6842	0.421053	0.578947
26.8817	-80.1442	Palm Beach	Donald Ross Rd	60	96.8254	0	85.7143	98.4127	11.9048	12	23	5	40	30	57.5	12.5	0.5875	0.6375
26.5259	-80.1843	Palm Beach	Boyton	48.0769	89.8551	17.5573	92.3077	100	35.8779	12	24	7	43	27.907	55.814	16.2791	0.55814	0.44186
26.5296	-80.1044	Palm Beach	Old Boyton	65.0794	100	44.9275	82.5397	100	98.5507	8	21	9	38	21.0526	55.2632	23.6842	0.486842	0.513158
26.8093	-80.2	Palm Beach	Ibis Reserve	90.1639	96.1538		97.541	100		31	5	2	38	81.5789	13.1579	5.26316	0.881579	0.118421
26.6552	-80.1819	Palm Beach	Lyons	81.3725	100	29.0323	98.0392	100	90.3226	9	28	11	48	18.75	58.3333	22.9167	0.479167	0.520833
26.5293	-80.123	Palm Beach	Military Trail	19.0476			93.6508			15	26	2	43	34.8837	60.4651	4.65116	0.651163	0.348837
26.6598	-80.265	Palm Beach	New Castle	41.9355	93.8144	27.027	89.2473	97.9381	51.3514	7	23	7	37	18.9189	62.1622	18.9189	0.5	0.5
26.6542	-80.2206	Palm Beach	Shower Tree	50	100	9.63855	96.5517	100	31.3253	13	19	4	36	36.1111	52.7778	11.1111	0.625	0.375
26.6079	-80.1075	Palm Beach	Villas Santorini	85.5072	100	20.339	98.5507	100	52.5424	23	14	0	37	62.1622	37.8378	0	0.810811	0.189189	35.6009	51.7007	12.6984
28.2505	-82.7407	Pasco	Gulfside	87.037	32.7586	87.9518	96.2963	82.7586	97.5904	4	12	26	42	9.52381	28.5714	61.9048	0.238095	0.761905
28.223	-82.7221	Pasco	Creek Pub	69.0476	60.7143		97.619	80.3571
28.2445	-82.7356	Pasco	Seaforest							8	18	10	36	22.2222	50	27.7778	0.472222	0.527778
28.2137	-82.7187	Pasco	Mockingbird							8	12	12	32	25	37.5	37.5	0.4375	0.5625
28.2735	-82.6901	Pasco	Orchid Lake							7	19	5	31	22.5806	61.2903	16.129	0.532258	0.467742
28.2726	-82.6767	Pasco	Blueberry							4	20	5	29	13.7931	68.9655	17.2414	0.482759	0.517241	18.2353	53.9062	25
28.0309	-82.6555	Pinellas	Oldsmar Sewer	0	71.1111	13.3333	0	100	35.5556	12	14	13	39	30.7692	35.8974	33.3333	0.487179	0.512821
28.1135	-82.7674	Pinellas	North Hwy	2.08333	47.8261	10	6.25	100	25	9	23	14	46	19.5652	50	30.4348	0.445652	0.554348
27.8474	-82.6718	Pinellas	Sawgrass Lake	0	93.4783	20.4545	2.22222	100	27.2727	15	19	14	48	31.25	39.5833	29.1667	0.510417	0.489583
27.9749	-82.7649	PInellas	Clearwater Nursery	0	64.7059	4	0	100	16	13	19	15	47	27.6596	40.4255	31.9149	0.478723	0.521277
27.7256	-82.651	Pinellas	Lake Maggiore	0	79.0698	0	0	100	15.9091	27	5	11	43	62.7907	11.6279	25.5814	0.686047	0.313953
27.8294	-82.7476	PInellas	Cross Bayou	0	68.8889	8.33333	0	100	22.9167	23	5	12	40	57.5	12.5	30	0.6375	0.3625
28.1523	-82.6631	Pinellas	Keller Water Treatment	31.8182	37.7778	80.8511	100	97.7778	100	35	3	0	38	92.1053	7.89474	0	0.960526	0.0394737
27.879	-82.8043	PInellas	Walsingham Park	0	43.75	30	29.7872	91.6667	48	8	20	10	38	21.0526	52.6316	26.3158	0.473684	0.526316	41.8879	31.8584	26.2537
28.2077	-81.5749	Polk	Davenport							6	23	22	51	12.2449	44.898	42.8571	0.346939	0.653061
28.0607	-81.5028	Polk	Kissimmee							4	14	6	24	17.3913	56.5217	26.087	0.456522	0.543478
27.8949	-81.4732	Polk	Lake Wales							11	19	15	45	24.4444	42.2222	33.3333	0.455556	0.544444
28.0043	-81.9601	Polk	"E"	4.34783	12.2449	6.97674	30.4348	91.8367	25.5814	4	38	6	48	8.33333	79.1667	12.5	0.479167	0.520833
27.896	-81.8497	Polk	Tire Center	14.4928	84.2857		65.2174	100		8	25	8	41	19.5122	60.9756	19.5122	0.5	0.5	15.7895	56.9378	27.2727
29.6573	-81.4463	St. Johns	Light							15	24	0	39	38.4615	61.5385	0	0.692308	0.307692
29.7631	-81.3124	St. Johns	6520 US Hwy 1	0	22.7	4.8	13.6	97.7	11.9	0	13	30	43	0	30.2326	69.7674	0.151163	0.848837	18.2927	45.122	36.5854
27.5049	-80.3582	St. Lucie	Fairwinds							14	27	7	48	29.1667	56.25	14.5833	0.572917	0.427083	29.1667	56.25	14.5833
28.8705	-80.8542	Volusia	S. County St.	15.0943	82.6923	15.5556	73.5849	98.0769	28.8889	7	12	17	36	19.4444	33.3333	47.2222	0.361111	0.638889	19.4444	33.3333	47.2222
30.3845	-86.3513	Walton	San Destin	0	16.3636	6.38298	12	90.9091	10.6383	3	18	21	42	7.14286	42.8571	50	0.285714	0.714286
30.3211	-86.1408	Walton	Odessa	3.50877	28.5714	17.4603	29.8246	75	34.9206	0	9	39	48	0	18.75	81.25	0.09375	0.90625
30.3198	-86.1352	Walton	Savannah St.	25	56.6038	32	95.8333	100	70	3	9	36	48	6.25	18.75	75	0.15625	0.84375
30.3367	-86.1652	Walton	MONETMONET2	12	64.6	13.5	56	97.9	32.7	0	7	40	47	0	14.8936	85.1064	0.0744681	0.925532
30.3367	-86.1652	Walton	MONETMONET	0	17.7778	0	11.9048	80	2.43902	0	0	42	42	0	0	100	0	1
30.3207	-86.1394	Walton	Seaside	0	2.63158	0	2.5	47.3684	8.57143	0	7	37	44	0	15.9091	84.0909	0.0795455	0.920455
30.3139	-86.088	Walton	Seagrove Beach	2.27273	50	52.5	4.54545	100	80	23	13	3	39	58.9744	33.3333	7.69231	0.75641	0.24359	9.35484	20.3226	70.3226
