# Supplementary material for: The L1014F Knockdown Resistance Mutation Is Not a Strong Correlate of Phenotypic Resistance to Pyrethroids in Florida Populations of Culex quinquefasciatus
Source: Insects. 2024 Mar 15;15(3):197. doi: 10.3390/insects15030197 (PMC10971530; doi:10.3390/insects15030197)
Supplement: Supplementary file 1 [file insects-15-00197-s001.zip › files submitted to AgDataCommons/File S2.xlsx]

## Sheet: Sheet3
	LATTUDE	LONGITUDE	COUNTY	LOCATION	COLLECTION.DATE	TEST.DATE	TESTER	INSECTICIDE	CONCENTRATION.(µg/BOTTLE)	BOTTLE	TOTAL.NUMBER.ORGS	0	5	10	15	30	45	60	75	90	105	120	1440		M0	M5	M10	M15	M30	m45	m60	m75	m90	m105	m120	m1440	%recovery
			Laboratory	CMAVE Cxq		2020-08-25	Estep	Permethrin	43	1	17	0	0	15	17	17	17	17	17	17	17	17
			Laboratory	CMAVE Cxq		2020-08-25	Estep	Permethrin	43	2	17	0	0	14	17	17	17	17	17	17	17	17
			Laboratory	CMAVE Cxq		2020-08-25	Estep	Permethrin	43	3	17	0	0	14	17	17	17	17	17	17	17	17
			Laboratory	CMAVE Cxq		2020-08-25	Estep	Permethrin	43	4															0	0	84.3137	100	100	100	100	100	100	100	100
			Laboratory	CMAVE Cxq		2020-08-25	Estep	Permethrin	0	CTL	17	0	0	0	0	0	0	0	0	0	0	0			0	0	0	0	0	0	0	0	0	0	0
			Laboratory	CMAVE Cxq		2020-08-25	Estep	Deltamethrin	0.75	1	16	0	0	4	9	16	16	16	16	16	16	16
			Laboratory	CMAVE Cxq		2020-08-25	Estep	Deltamethrin	0.75	2	17	0	0	5	12	17	17	17	17	17	17	17
			Laboratory	CMAVE Cxq		2020-08-25	Estep	Deltamethrin	0.75	3	18	0	0	4	14	14	18	18	18	18	18	18
			Laboratory	CMAVE Cxq		2020-08-25	Estep	Deltamethrin	0.75	4															0	0	25.4902	68.6275	92.1569	100	100	100	100	100	100
			Laboratory	CMAVE Cxq		2020-08-25	Estep	Deltamethrin	0	CTL	17	0	0	0	0	0	0	0	0	0	0	0			0	0	0	0	0	0	0	0	0	0	0
			Laboratory	CMAVE Cxq		2020-08-25	Estep	Malathion	400	1	18	0	0	0	12	18	18	18	18	18	18	18
			Laboratory	CMAVE Cxq		2020-08-25	Estep	Malathion	400	2	17	0	0	1	7	17	17	17	17	17	17	17
			Laboratory	CMAVE Cxq		2020-08-25	Estep	Malathion	400	3	17	0	0	3	13	17	17	17	17	17	17	17
			Laboratory	CMAVE Cxq		2020-08-25	Estep	Malathion	400	4															0	0	7.69231	61.5385	100	100	100	100	100	100	100
			Laboratory	CMAVE Cxq		2020-08-25	Estep	Malathion	0	CTL	17	0	0	0	0	0	0	0	0	0	0	0			0	0	0	0	0	0	0	0	0	0	0
	30.2335	-85.8781	Bay	Beach Parkway	2020-08-12	2020-08-26	Ana R.	Permethrin	43	1	23	0	0	1	1	8	18	18	18	19	19	19	13
	30.2335	-85.8781	Bay	Beach Parkway	2020-08-12	2020-08-26	Ana R.	Permethrin	43	2	22	0	0	0	0	7	17	18	18	18	18	20	5
	30.2335	-85.8781	Bay	Beach Parkway	2020-08-12	2020-08-26	Ana R.	Permethrin	43	3	24	0	0	1	3	18	21	21	23	23	23	23	15
	30.2335	-85.8781	Bay	Beach Parkway	2020-08-12	2020-08-26	Ana R.	Permethrin	43	4	22	0	0	0	0	15	17	19	19	19	19	19	16		0	0	2.1978	4.3956	52.7473	80.2198	83.5165	85.7143	86.8132	86.8132	89.011	53.8462	35.1648
	30.2335	-85.8781	Bay	Beach Parkway	2020-08-12	2020-08-26	Ana R.	Permethrin	0	CTL	13	0	0	0	0	0	0	0	0	0	0	0	0		0	0	0	0	0	0	0	0	0	0	0	0
	30.2335	-85.8781	Bay	Beach Parkway	2020-08-12	2020-09-18	Ana R.	Malathion 8/24/20	400	1	11	0	0	0	0	1	3	5	6	6	7	7
	30.2335	-85.8781	Bay	Beach Parkway	2020-08-12	2020-09-18	Ana R.	Malathion 8/24/20	400	2	15	0	0	0	0	2	6	10	11	12	14	15
	30.2335	-85.8781	Bay	Beach Parkway	2020-08-12	2020-09-18	Ana R.	Malathion 8/24/20	400	3	17	0	0	0	0	3	8	13	14	14	14	14
	30.2335	-85.8781	Bay	Beach Parkway	2020-08-12	2020-09-18	Ana R.	Malathion 8/24/20	400	4	12	0	0	0	0	0	0	4	8	9	9	11			0	0	0	0	10.9091	30.9091	58.1818	70.9091	74.5455	80	85.4545
	30.2335	-85.8781	Bay	Beach Parkway	2020-08-12	2020-09-18	Ana R.	Malathion 8/24/20	0	CTL	9	0	0	0	0	0	0	0	0	0	0	0			0	0	0	0	0	0	0	0	0	0	0
	26.0355	-80.1783	Broward	34th Avenue	2020-11-04	2021-01-07	Natalie K.	Deltamethrin 6/16/20	0.75	1	7	0	0	0	0	4	6	7	7	7	7	7	6
	26.0355	-80.1783	Broward	34th Avenue	2020-11-04	2021-01-07	Natalie K.	Deltamethrin 6/16/20	0.75	2	16	0	0	0	0	8	12	12	14	14	16	16	8
	26.0355	-80.1783	Broward	34th Avenue	2020-11-04	2021-01-07	Natalie K.	Deltamethrin 6/16/20	0.75	3	9	0	0	0	0	4	7	7	8	8	9	9	5
	26.0355	-80.1783	Broward	34th Avenue	2020-11-04	2021-01-07	Natalie K.	Deltamethrin 6/16/20	0.75	4	15	0	0	0	0	11	13	11	13	13	15	15	6		0	0	0	0	57.4468	80.8511	78.7234	89.3617	89.3617	100	100
	26.0355	-80.1783	Broward	34th Avenue	2020-11-04	2021-01-07	Natalie K.	Deltamethrin 6/16/20	0	CTL	8	0	0	0	0	0	0	0	0	0	0	0	0		0	0	0	0	0	0	0	0	0	0	0
	26.0355	-80.1783	Broward	34th Avenue	2020-11-04	2020-11-20	Ana R.	Malathion 9/22/20	400	1	10	0	0	1	3	9	10	10	10	10	10	10	N/A
	26.0355	-80.1783	Broward	34th Avenue	2020-11-04	2020-11-20	Ana R.	Malathion 9/22/20	400	2	13	0	0	0	0	11	13	13	13	13	13	13	N/A
	26.0355	-80.1783	Broward	34th Avenue	2020-11-04	2020-11-20	Ana R.	Malathion 9/22/20	400	3	12	0	0	0	0	11	12	12	12	12	12	12	N/A
	26.0355	-80.1783	Broward	34th Avenue	2020-11-04	2020-11-20	Ana R.	Malathion 9/22/20	400	4	9	0	0	0	1	9	9	9	9	9	9	9	N/A		0	0	2.27273	9.09091	90.9091	100	100	100	100	100	100
	26.0355	-80.1783	Broward	34th Avenue	2020-11-04	2020-11-20	Ana R.	Malathion 9/22/20	0	CTL	15	0	0	0	0	0	0	0	0	0	0	0	N/A		0	0	0	0	0	0	0	0	0	0	0
	25.9923	-80.2458	Broward	Shalimar	2020-09-30	2020-10-22	0	Permethrin 7/28/20	43	1	14	0	0	3	3	10	11	11	11	11	11	11	7
	25.9923	-80.2458	Broward	Shalimar	2020-09-30	2020-10-22	0	Permethrin 7/28/20	43	2	10	0	0	1	2	4	0	4	4	7	8	8	4
	25.9923	-80.2458	Broward	Shalimar	2020-09-30	2020-10-22	0	Permethrin 7/28/20	43	3	14	0	0	2	2	8	11	11	11	11	10	10	10
	25.9923	-80.2458	Broward	Shalimar	2020-09-30	2020-10-22	0	Permethrin 7/28/20	43	4	14	0	0	0	0	3	4	4	4	4	10	10	7		0	0	11.5385	13.4615	48.0769	50	57.6923	57.6923	63.4615	75	75	53.8462	21.1538
	25.9923	-80.2458	Broward	Shalimar	2020-09-30	2020-10-22	0	Permethrin 7/28/20	0	CTL	14	0	0	0	0	0	0	0	0	0	0	0	0		0	0	0	0	0	0	0	0	0	0	0	0
	25.9923	-80.2458	Broward	Shalimar	2020-11-04	2020-11-24	Ana R.	Deltamethrin 6/16/20	0.75	1	11	0	0	0	0	0	3	3	5	5	4	5	4
	25.9923	-80.2458	Broward	Shalimar	2020-11-04	2020-11-24	Ana R.	Deltamethrin 6/16/20	0.75	2	14	0	0	0	0	1	5	5	8	9	9	9	5
	25.9923	-80.2458	Broward	Shalimar	2020-11-04	2020-11-24	Ana R.	Deltamethrin 6/16/20	0.75	3	10	0	0	0	0	2	2	2	2	2	2	2	2
	25.9923	-80.2458	Broward	Shalimar	2020-11-04	2020-11-24	Ana R.	Deltamethrin 6/16/20	0.75	4	12	0	0	0	0	3	5	6	6	6	6	6	3		0	0	0	0	12.766	31.9149	34.0426	44.6809	46.8085	44.6809	46.8085
	25.9923	-80.2458	Broward	Shalimar	2020-11-04	2020-11-24	Ana R.	Deltamethrin 6/16/20	0	CTL	11	0	0	0	0	0	0	0	0	0	0	0	0		0	0	0	0	0	0	0	0	0	0	0
	25.9923	-80.2458	Broward	Shalimar	2020-09-30	2020-10-23	Ana R.	Malathion 9/22/20	400	1	11	0	0	0	3	11	11	11	11	11	11	11	N/A
	25.9923	-80.2458	Broward	Shalimar	2020-09-30	2020-10-23	Ana R.	Malathion 9/22/20	400	2	11	0	0	0	0	10	11	11	11	11	11	11	N/A
	25.9923	-80.2458	Broward	Shalimar	2020-09-30	2020-10-23	Ana R.	Malathion 9/22/20	400	3	8	0	0	0	0	8	8	8	8	8	8	8	N/A
	25.9923	-80.2458	Broward	Shalimar	2020-09-30	2020-10-23	Ana R.	Malathion 9/22/20	400	4															0	0	0	10	96.6667	100	100	100	100	100	100
	25.9923	-80.2458	Broward	Shalimar	2020-09-30	2020-10-23	Ana R.	Malathion 9/22/20	0	CTL	6	0	0	0	0	0	0	0	0	0	0	0	N/A		0	0	0	0	0	0	0	0	0	0	0
	25.9863	-80.2462	Broward	Tarpon	2020-09-30	2020-10-22	0	Permethrin 7/28/20	43	1	11	0	0	3	7	10	10	10	10	10	10	10	8
	25.9863	-80.2462	Broward	Tarpon	2020-09-30	2020-10-22	0	Permethrin 7/28/20	43	2	14	0	0	2	7	11	0	13	13	14	14	14	13
	25.9863	-80.2462	Broward	Tarpon	2020-09-30	2020-10-22	0	Permethrin 7/28/20	43	3	14	0	0	1	7	12	13	13	13	14	14	14	12
	25.9863	-80.2462	Broward	Tarpon	2020-09-30	2020-10-22	0	Permethrin 7/28/20	43	4	13	0	0	3	5	10	11	12	12	13	13	13	11		0	0	17.3077	50	82.6923	65.3846	92.3077	92.3077	98.0769	98.0769	98.0769	84.6154	13.4615
	25.9863	-80.2462	Broward	Tarpon	2020-09-30	2020-10-22	0	Permethrin 7/28/20	0	CTL	15	0	0	0	0	0	0	0	0	0	0	0	0		0	0	0	0	0	0	0	0	0	0	0
	25.9863	-80.2462	Broward	Tarpon	2020-09-30	2020-10-23	Ana R.	Malathion 9/22/20	400	1	11	0	0	0	3	11	11	11	11	11	11	11	N/A
	25.9863	-80.2462	Broward	Tarpon	2020-09-30	2020-10-23	Ana R.	Malathion 9/22/20	400	2	11	0	0	0	0	10	11	11	11	11	11	11	N/A
	25.9863	-80.2462	Broward	Tarpon	2020-09-30	2020-10-23	Ana R.	Malathion 9/22/20	400	3	8	0	0	0	0	8	8	8	8	8	8	8	N/A
	25.9863	-80.2462	Broward	Tarpon	2020-09-30	2020-10-23	Ana R.	Malathion 9/22/20	400	4															0	0	0	10	96.6667	100	100	100	100	100	100
	25.9863	-80.2462	Broward	Tarpon	2020-09-30	2020-10-23	Ana R.	Malathion 9/22/20	0	CTL	6	0	0	0	0	0	0	0	0	0	0	0	N/A		0	0	0	0	0	0	0	0	0	0	0
	26.0137	-80.2908	Broward	Pembroke Pines	2020-10-08	2020-10-22	0	Permethrin 7/28/20	43	1	7	0	0	0	1	3	6	5	5	5	5	5	5
	26.0137	-80.2908	Broward	Pembroke Pines	2020-10-08	2020-10-22	0	Permethrin 7/28/20	43	2	10	0	0	0	0	1	0	1	1	2	2	2	3
	26.0137	-80.2908	Broward	Pembroke Pines	2020-10-08	2020-10-22	0	Permethrin 7/28/20	43	3	10	0	0	0	0	1	1	2	4	4	4	4	3
	26.0137	-80.2908	Broward	Pembroke Pines	2020-10-08	2020-10-22	0	Permethrin 7/28/20	43	4	13	0	0	0	4	8	8	10	11	12	12	12	9		0	0	0	12.5	32.5	37.5	45	52.5	57.5	57.5	57.5	50	7.5
	26.0137	-80.2908	Broward	Pembroke Pines	2020-10-08	2020-10-22	0	Permethrin 7/28/20	0	CTL	7	0	0	0	0	0	0	0	0	0	0	0	0		0	0	0	0	0	0	0	0	0	0	0	0
	26.0137	-80.2908	Broward	Pembroke Pines	2020-10-07	2020-10-21	Ana R.	Deltamethrin 6/16/20	0.75	1	13	0	0	0	0	0	0	0	0	0	0	0	0
	26.0137	-80.2908	Broward	Pembroke Pines	2020-10-07	2020-10-21	Ana R.	Deltamethrin 6/16/20	0.75	2	14	0	0	0	0	0	0	0	0	0	1	1	2
	26.0137	-80.2908	Broward	Pembroke Pines	2020-10-07	2020-10-21	Ana R.	Deltamethrin 6/16/20	0.75	3	14	0	0	0	0	0	0	1	1	1	1	1	3
	26.0137	-80.2908	Broward	Pembroke Pines	2020-10-07	2020-10-21	Ana R.	Deltamethrin 6/16/20	0.75	4	12	0	0	0	0	0	0	0	0	0	0	0	0		0	0	0	0	0	0	1.88679	1.88679	1.88679	3.77358	3.77358
	26.0137	-80.2908	Broward	Pembroke Pines	2020-10-07	2020-10-21	Ana R.	Deltamethrin 6/16/20	0	CTL	8	0	0	0	0	0	0	0	0	0	0	0	0		0	0	0	0	0	0	0	0	0	0	0
	26.0137	-80.2908	Broward	Pembroke Pines	2020-10-08	2020-10-21	Ana R.	Malathion 9/22/20	400	1	16	0	0	0	6	16	16	16	16	16	16	16	N/A
	26.0137	-80.2908	Broward	Pembroke Pines	2020-10-08	2020-10-21	Ana R.	Malathion 9/22/20	400	2	19	0	0	0	4	19	19	19	19	19	19	19	N/A
	26.0137	-80.2908	Broward	Pembroke Pines	2020-10-08	2020-10-21	Ana R.	Malathion 9/22/20	400	3	9	0	0	1	3	9	9	9	9	9	9	9	N/A
	26.0137	-80.2908	Broward	Pembroke Pines	2020-10-08	2020-10-21	Ana R.	Malathion 9/22/20	400	4	13	0	0	0	5	13	13	13	13	13	13	13	N/A		0	0	1.75439	31.5789	100	100	100	100	100	100	100
	26.0137	-80.2908	Broward	Pembroke Pines	2020-10-08	2020-10-21	Ana R.	Malathion 9/22/20	0	CTL	10	0	0	0	0	0	0	0	0	0	0	0	N/A		0	0	0	0	0	0	0	0	0	0	0
	26.035	-80.1769	Broward	Farragut	2021-03-24	2021-04-06	Andrea	Permethrin 11/17/2020	43	1	25	0	0	2	5	20	23	24	24	24	24	24	20
	26.035	-80.1769	Broward	Farragut	2021-03-24	2021-04-06	Andrea	Permethrin 11/17/2020	43	2	24	0	0	3	4	19	0	24	24	24	24	24	18
	26.035	-80.1769	Broward	Farragut	2021-03-24	2021-04-06	Andrea	Permethrin 11/17/2020	43	3	23	0	0	5	18	20	21	21	22	22	22	22	17
	26.035	-80.1769	Broward	Farragut	2021-03-24	2021-04-06	Andrea	Permethrin 11/17/2020	43	4	20	0	0	2	14	18	18	18	19	19	19	19	15		0	0	13.0435	44.5652	83.6957	67.3913	94.5652	96.7391	96.7391	96.7391	96.7391	76.087	20.6522
	26.035	-80.1769	Broward	Farragut	2021-03-24	2021-04-06	Andrea	Permethrin 11/17/2020	0	CTL	22	0	0	0	0	0	0	0	0	0	0	0	3		0	0	0	0	0	0	0	0	0	0	0	13.6364
	26.035	-80.1769	Broward	Farragut	2020-11-04	2020-11-17	Ana R.	Deltamethrin 6/16/20	0.75	1	15	0	0	0	0	1	3	5	6	10	10	12	3
	26.035	-80.1769	Broward	Farragut	2020-11-04	2020-11-17	Ana R.	Deltamethrin 6/16/20	0.75	2	15	0	0	0	0	0	1	1	2	2	2	2	4
	26.035	-80.1769	Broward	Farragut	2020-11-04	2020-11-17	Ana R.	Deltamethrin 6/16/20	0.75	3	14	0	0	0	0	1	3	3	3	3	4	4	4
	26.035	-80.1769	Broward	Farragut	2020-11-04	2020-11-17	Ana R.	Deltamethrin 6/16/20	0.75	4	8	0	0	0	0	0	0	0	0	0	1	1	1		0	0	0	0	3.84615	13.4615	17.3077	21.1538	28.8462	32.6923	36.5385
	26.035	-80.1769	Broward	Farragut	2020-11-04	2020-11-17	Ana R.	Deltamethrin 6/16/20	0	CTL	9	0	0	0	0	0	0	0	0	0	0	0	0		0	0	0	0	0	0	0	0	0	0	0
	26.035	-80.1769	Broward	Farragut	2020-11-04	2020-11-17	Ana R.	Malathion 9/22/20	400	1	10	0	0	0	0	3	3	8	9	10	10	10	N/A
	26.035	-80.1769	Broward	Farragut	2020-11-04	2020-11-17	Ana R.	Malathion 9/22/20	400	2	14	0	0	0	2	4	6	10	14	14	14	14	N/A
	26.035	-80.1769	Broward	Farragut	2020-11-04	2020-11-17	Ana R.	Malathion 9/22/20	400	3	11	0	0	0	0	4	7	9	9	11	11	11	N/A
	26.035	-80.1769	Broward	Farragut	2020-11-04	2020-11-17	Ana R.	Malathion 9/22/20	400	4	10	0	0	0	0	3	8	9	10	10	10	10	N/A		0	0	0	4.44444	31.1111	53.3333	80	93.3333	100	100	100
	26.035	-80.1769	Broward	Farragut	2020-11-04	2020-11-17	Ana R.	Malathion 9/22/20	0	CTL	9	0	0	0	0	0	0	0	0	0	0	0	N/A		0	0	0	0	0	0	0	0	0	0	0
	26.0693	-80.2083	Broward	SR-7	2021-03-24	2021-04-06	Katie	Permethrin 11/17/20	43	1	21	0	0	3	14	18	19	19	19	20	20	20	11
	26.0693	-80.2083	Broward	SR-7	2021-03-24	2021-04-06	Katie	Permethrin 11/17/20	43	2	23	0	0	1	8	17	0	18	18	19	19	20	13
	26.0693	-80.2083	Broward	SR-7	2021-03-24	2021-04-06	Katie	Permethrin 11/17/20	43	3	21	0	0	2	9	18	18	19	19	19	20	18	25
	26.0693	-80.2083	Broward	SR-7	2021-03-24	2021-04-06	Katie	Permethrin 11/17/20	43	4	19	0	0	0	9	14	14	15	17	18	18	18	11		0	0	7.14286	47.619	79.7619	60.7143	84.5238	86.9048	90.4762	91.6667	90.4762	71.4286	19.0476
	26.0693	-80.2083	Broward	SR-7	2021-03-24	2021-04-06	Katie	Permethrin 11/17/20	0	CTL	25	0	0	0	0	0	0	0	0	0	0	0	0		0	0	0	0	0	0	0	0	0	0	0	0
	26.0693	-80.2083	Broward	SR-7	2021-03-24	2021-04-09	Katie	Deltamethrin 6/16/20	0.75	1	25	0	0	0	2	10	10	19	19	19	19	6	23
	26.0693	-80.2083	Broward	SR-7	2021-03-24	2021-04-09	Katie	Deltamethrin 6/16/20	0.75	2	28	0	0	0	10	15	18	18	21	23	20	24	9
	26.0693	-80.2083	Broward	SR-7	2021-03-24	2021-04-09	Katie	Deltamethrin 6/16/20	0.75	3	22	0	0	5	17	19	20	20	20	22	21	21	18
	26.0693	-80.2083	Broward	SR-7	2021-03-24	2021-04-09	Katie	Deltamethrin 6/16/20	0.75	4	26	0	0	1	1	5	8	8	10	11	9	9	0		0	0	5.94059	29.703	48.5149	55.4455	64.3564	69.3069	74.2574	68.3168	59.4059
	26.0693	-80.2083	Broward	SR-7	2021-03-24	2021-04-09	Katie	Deltamethrin 6/16/20	0	CTL	17	0	0	0	0	0	0	0	0	0	0	0	0		0	0	0	0	0	0	0	0	0	0	0
	26.0693	-80.2083	Broward	SR-7	2021-03-24	2021-04-06	Katie	Malathion 12/9/20	400	1	25	0	0	20	24	25	25	25	25	25	25	25	N/A
	26.0693	-80.2083	Broward	SR-7	2021-03-24	2021-04-06	Katie	Malathion 12/9/20	400	2	30	0	0	25	27	30	30	30	30	30	30	30	N/A
	26.0693	-80.2083	Broward	SR-7	2021-03-24	2021-04-06	Katie	Malathion 12/9/20	400	3	23	0	0	15	19	22	23	23	23	23	23	23	N/A
	26.0693	-80.2083	Broward	SR-7	2021-03-24	2021-04-06	Katie	Malathion 12/9/20	400	4	24	0	0	21	22	24	24	24	24	24	24	24	N/A		0	0	79.4118	90.1961	99.0196	100	100	100	100	100	100
	26.0693	-80.2083	Broward	SR-7	2021-03-24	2021-04-06	Katie	Malathion 12/9/20	0	CTL	23	0	0	0	0	0	0	0	0	0	0	0	N/A		0	0	0	0	0	0	0	0	0	0	0
	30.0126	-81.8532	Clay	Middleburg	2020-07-09	2020-07-10	Estep	Permethrin	43	1	12	0	0	0	0	0	0	0	0	0	0	0
	30.0126	-81.8532	Clay	Middleburg	2020-07-09	2020-07-10	Estep	Permethrin	43	2	15	0	0	0	0	0	0	0	0	0	0	0
	30.0126	-81.8532	Clay	Middleburg	2020-07-09	2020-07-10	Estep	Permethrin	43	3	12	0	0	1	1	1	1	1	1	1	1	1
	30.0126	-81.8532	Clay	Middleburg	2020-07-09	2020-07-10	Estep	Permethrin	43	4															0	0	2.5641	2.5641	2.5641	2.5641	2.5641	2.5641	2.5641	2.5641	2.5641
	30.0126	-81.8532	Clay	Middleburg	2020-07-09	2020-07-10	Estep	Permethrin	0	CTL	12	0	0	0	0	0	0	0	0	0	0	0			0	0	0	0	0	0	0	0	0	0	0
	30.0126	-81.8532	Clay	Middleburg	2020-07-09	2020-07-10	Estep	Deltamethrin	0.75	1	11	0	0	0	0	0	1	0	3	4	3	4
	30.0126	-81.8532	Clay	Middleburg	2020-07-09	2020-07-10	Estep	Deltamethrin	0.75	2	11	0	0	0	0	0	2	3	4	4	5	5
	30.0126	-81.8532	Clay	Middleburg	2020-07-09	2020-07-10	Estep	Deltamethrin	0.75	3	12	0	0	0	0	0	0	0	0	0	1	1
	30.0126	-81.8532	Clay	Middleburg	2020-07-09	2020-07-10	Estep	Deltamethrin	0.75	4															0	0	0	0	0	8.82353	8.82353	20.5882	23.5294	26.4706	29.4118
	30.0126	-81.8532	Clay	Middleburg	2020-07-09	2020-07-10	Estep	Deltamethrin	0	CTL	12	0	0	0	0	0	0	0	0	0	0	0			0	0	0	0	0	0	0	0	0	0	0
	30.0126	-81.8532	Clay	Middleburg	2020-07-09	2020-07-10	Estep	Malathion	400	1	11	0	0	0	0	1	9	9	9	9	10	10
	30.0126	-81.8532	Clay	Middleburg	2020-07-09	2020-07-10	Estep	Malathion	400	2	12	0	0	0	0	4	9	10	10	11	11	11
	30.0126	-81.8532	Clay	Middleburg	2020-07-09	2020-07-10	Estep	Malathion	400	3	12	0	0	0	0	0	6	6	8	8	8	8
	30.0126	-81.8532	Clay	Middleburg	2020-07-09	2020-07-10	Estep	Malathion	400	4															0	0	0	0	14.2857	68.5714	71.4286	77.1429	80	82.8571	82.8571
	30.0126	-81.8532	Clay	Middleburg	2020-07-09	2020-07-10	Estep	Malathion	0	CTL	12	0	0	0	0	0	0	0	0	0	0	0			0	0	0	0	0	0	0	0	0	0	0
	30.5312	-87.307	Escambia	W 9 Mile Rd	2021-04-04	2021-04-22	Andrea	Permethrin 11/17/2020	43	1	13	0	7	11	13	13	13	13	13	13	13	13	13
	30.5312	-87.307	Escambia	W 9 Mile Rd	2021-04-04	2021-04-22	Andrea	Permethrin 11/17/2020	43	2	12	1	5	6	11	12	0	12	12	12	12	12	12
	30.5312	-87.307	Escambia	W 9 Mile Rd	2021-04-04	2021-04-22	Andrea	Permethrin 11/17/2020	43	3	9	0	4	7	9	9	9	9	9	9	9	9	9
	30.5312	-87.307	Escambia	W 9 Mile Rd	2021-04-04	2021-04-22	Andrea	Permethrin 11/17/2020	43	4	10	1	2	4	8	10	10	10	10	10	10	10	10		4.54545	40.9091	63.6364	93.1818	100	72.7273	100	100	100	100	100	100	0
	30.5312	-87.307	Escambia	W 9 Mile Rd	2021-04-04	2021-04-22	Andrea	Permethrin 11/17/2020	0	CTL	11	0	0	0	0	0	0	0	0	0	0	0	0		0	0	0	0	0	0	0	0	0	0	0	0
	30.5394	-87.2826	Escambia	Lyman	2021-03-29	2021-04-20	Natalie K.	Permethrin 11/17/20	43	1	14	0	0	10	13	14	14	14	14	14	14	14	14
	30.5394	-87.2826	Escambia	Lyman	2021-03-29	2021-04-20	Natalie K.	Permethrin 11/17/20	43	2	14	0	7	10	10	14	0	14	14	14	14	14	14
	30.5394	-87.2826	Escambia	Lyman	2021-03-29	2021-04-20	Natalie K.	Permethrin 11/17/20	43	3	20	1	7	11	13	20	20	20	20	20	20	20	20
	30.5394	-87.2826	Escambia	Lyman	2021-03-29	2021-04-20	Natalie K.	Permethrin 11/17/20	43	4	18	0	8	12	15	18	18	18	18	18	18	18	17		1.51515	33.3333	65.1515	77.2727	100	78.7879	100	100	100	100	100
	30.5394	-87.2826	Escambia	Lyman	2021-03-29	2021-04-20	Natalie K.	Permethrin 11/17/20	0	CTL	10	0	0	0	0	0	0	0	0	0	0	0	0		0	0	0	0	0	0	0	0	0	0	0
	30.5394	-87.2826	Escambia	Lyman	2021-03-29	2021-04-22	Katie	Malathion 4/19/21	400	1	10	0	0	0	2	7	9	10	10	10	10	10
	30.5394	-87.2826	Escambia	Lyman	2021-03-29	2021-04-22	Katie	Malathion 4/19/21	400	2	15	0	0	0	0	12	14	15	15	15	15	15
	30.5394	-87.2826	Escambia	Lyman	2021-03-29	2021-04-22	Katie	Malathion 4/19/21	400	3	13	0	0	0	1	9	12	13	13	13	13	13
	30.5394	-87.2826	Escambia	Lyman	2021-03-29	2021-04-22	Katie	Malathion 4/19/21	400	4	0	0	0	0	0	0	0	0	0	0	0	0			0	0	0	7.89474	73.6842	92.1053	100	100	100	100	100
	30.5394	-87.2826	Escambia	Lyman	2021-03-29	2021-04-22	Katie	Malathion 4/19/21	0	CTL	10	0	0	0	0	0	0	0	0	0	0	0			0	0	0	0	0	0	0	0	0	0	0
	30.546	-87.308	Escambia	Amanda	2021-04-11	2021-04-22	Natalie K.	Permethrin 11/17/20	43	1	11	0	5	8	11	11	11	11	11	11	11	11	11
	30.546	-87.308	Escambia	Amanda	2021-04-11	2021-04-22	Natalie K.	Permethrin 11/17/20	43	2	10	0	3	5	9	10	0	10	10	10	10	10	10
	30.546	-87.308	Escambia	Amanda	2021-04-11	2021-04-22	Natalie K.	Permethrin 11/17/20	43	3	9	0	4	6	8	9	9	9	9	9	9	9	9
	30.546	-87.308	Escambia	Amanda	2021-04-11	2021-04-22	Natalie K.	Permethrin 11/17/20	43	4	10	0	5	9	10	10	10	10	10	10	10	10	10		0	42.5	70	95	100	75	100	100	100	100	100	100	0
	30.546	-87.308	Escambia	Amanda	2021-04-11	2021-04-22	Natalie K.	Permethrin 11/17/20	0	CTL	9	0	0	0	0	0	0	0	0	0	0	0	0		0	0	0	0	0	0	0	0	0	0	0	0
	28.4929	-82.5547	Hernando	Spring Hill	2020-09-01	2020-09-19	Estep	Permethrin	43	1	14	1	0	0	1	1	2	2	3	5	5	6
	28.4929	-82.5547	Hernando	Spring Hill	2020-09-01	2020-09-19	Estep	Permethrin	43	2	15	0	0	1	2	2	2	2	3	3	3	5
	28.4929	-82.5547	Hernando	Spring Hill	2020-09-01	2020-09-19	Estep	Permethrin	43	3	15	0	0	1	0	1	1	2	2	3	2	2
	28.4929	-82.5547	Hernando	Spring Hill	2020-09-01	2020-09-19	Estep	Permethrin	43	4															1.96078	0	3.92157	5.88235	7.84314	9.80392	11.7647	15.6863	21.5686	19.6078	25.4902
	28.4929	-82.5547	Hernando	Spring Hill	2020-09-01	2020-09-19	Estep	Permethrin	0	CTL	12	0	0	0	0	0	0	0	0	0	0	0			0	0	0	0	0	0	0	0	0	0	0
	28.4929	-82.5547	Hernando	Spring Hill	2020-09-01	2020-09-19	Estep	Deltamethrin	0.75	1	17	0	0	0	0	0	0	2	2	5	5	8
	28.4929	-82.5547	Hernando	Spring Hill	2020-09-01	2020-09-19	Estep	Deltamethrin	0.75	2	16	0	0	0	0	0	2	3	4	5	7	9
	28.4929	-82.5547	Hernando	Spring Hill	2020-09-01	2020-09-19	Estep	Deltamethrin	0.75	3	14	0	1	1	1	1	2	5	5	6	7	5
	28.4929	-82.5547	Hernando	Spring Hill	2020-09-01	2020-09-19	Estep	Deltamethrin	0.75	4															0	1.96078	1.96078	1.96078	1.96078	7.84314	19.6078	21.5686	31.3725	37.2549	43.1373
	28.4929	-82.5547	Hernando	Spring Hill	2020-09-01	2020-09-19	Estep	Deltamethrin	0	CTL	16	1	1	1	1	1	1	1	1	1	1	1			5.88235	5.88235	5.88235	5.88235	5.88235	5.88235	5.88235	5.88235	5.88235	5.88235	5.88235
	28.4929	-82.5547	Hernando	Spring Hill	2020-09-01	2020-09-19	Estep	Malathion	400	1	16	0	0	0	0	2	1	8	12	13	14	14
	28.4929	-82.5547	Hernando	Spring Hill	2020-09-01	2020-09-19	Estep	Malathion	400	2	15	0	0	0	0	1	3	7	11	13	14	14
	28.4929	-82.5547	Hernando	Spring Hill	2020-09-01	2020-09-19	Estep	Malathion	400	3	15	0	1	0	0	2	2	8	15	15	15	15
	28.4929	-82.5547	Hernando	Spring Hill	2020-09-01	2020-09-19	Estep	Malathion	400	4															0	1.92308	0	0	9.61538	11.5385	44.2308	73.0769	78.8462	82.6923	82.6923
	28.4929	-82.5547	Hernando	Spring Hill	2020-09-01	2020-09-19	Estep	Malathion	0	CTL	13	0	0	0	0	0	0	0	0	0	0	0			0	0	0	0	0	0	0	0	0	0	0
	28.0314	-82.1253	Hillsborough	Oak Lawn Cenetery	2021-04-07	2021-04-23	Katie	Permethrin 11/17/20	43	1	10	0	0	1	1	3	7	7	7	7	8	7	6
	28.0314	-82.1253	Hillsborough	Oak Lawn Cenetery	2021-04-07	2021-04-23	Katie	Permethrin 11/17/20	43	2	8	0	0	0	0	0	0	1	1	1	1	1	0
	28.0314	-82.1253	Hillsborough	Oak Lawn Cenetery	2021-04-07	2021-04-23	Katie	Permethrin 11/17/20	43	3	11	0	1	1	1	5	7	8	8	10	10	10	5
	28.0314	-82.1253	Hillsborough	Oak Lawn Cenetery	2021-04-07	2021-04-23	Katie	Permethrin 11/17/20	43	4	0	0	0	0	0	0	0	0	0	0	0	0	0		0	3.44828	6.89655	6.89655	27.5862	48.2759	55.1724	55.1724	62.069	65.5172	62.069	37.931	24.1379
	28.0314	-82.1253	Hillsborough	Oak Lawn Cenetery	2021-04-07	2021-04-23	Katie	Permethrin 11/17/20	0	CTL	14	0	0	0	0	0	0	0	0	0	0	0	0		0	0	0	0	0	0	0	0	0	0	0	0
	28.0314	-82.1253	Hillsborough	Oak Lawn Cenetery	2021-04-07	2021-04-27	Andrea	Malathion 4/19/2021	400	1	17	0	3	10	16	17	17	17	17	17	17	17
	28.0314	-82.1253	Hillsborough	Oak Lawn Cenetery	2021-04-07	2021-04-27	Andrea	Malathion 4/19/2021	400	2	15	0	1	3	10	15	15	15	15	15	15	15
	28.0314	-82.1253	Hillsborough	Oak Lawn Cenetery	2021-04-07	2021-04-27	Andrea	Malathion 4/19/2021	400	3	19	0	1	3	15	19	19	19	19	19	19	19
	28.0314	-82.1253	Hillsborough	Oak Lawn Cenetery	2021-04-07	2021-04-27	Andrea	Malathion 4/19/2021	400	4	20	0	3	4	19	20	20	20	20	20	20	20			0	11.2676	28.169	84.507	100	100	100	100	100	100	100
	28.0314	-82.1253	Hillsborough	Oak Lawn Cenetery	2021-04-07	2021-04-27	Andrea	Malathion 4/19/2021	0	CTL	16	0	0	0	0	0	0	0	0	0	0	0			0	0	0	0	0	0	0	0	0	0	0
	27.6091	-80.4971	Indian River	Farms Wtr Control District	2020-09-27	2020-10-15	Ana R.	Permethrin 7/28/20	43	1	16	0	0	0	0	1	1	7	11	13	14	14	9
	27.6091	-80.4971	Indian River	Farms Wtr Control District	2020-09-27	2020-10-15	Ana R.	Permethrin 7/28/20	43	2	15	0	0	0	0	1	0	7	11	12	12	13	9
	27.6091	-80.4971	Indian River	Farms Wtr Control District	2020-09-27	2020-10-15	Ana R.	Permethrin 7/28/20	43	3	16	0	0	0	0	0	1	9	10	10	10	10	11
	27.6091	-80.4971	Indian River	Farms Wtr Control District	2020-09-27	2020-10-15	Ana R.	Permethrin 7/28/20	43	4	12	0	0	0	0	0	1	4	6	7	8	8	5		0	0	0	0	3.38983	5.08475	45.7627	64.4068	71.1864	74.5763	76.2712	57.6271	18.6441
	27.6091	-80.4971	Indian River	Farms Wtr Control District	2020-09-27	2020-10-15	Ana R.	Permethrin 7/28/20	0	CTL	11	0	0	0	0	0	0	0	0	0	0	0	0		0	0	0	0	0	0	0	0	0	0	0	0
	27.6091	-80.4971	Indian River	Farms Wtr Control District	2020-09-27	2020-10-14	Ana R.	Deltamethrin 6/16/20	0.75	1	18	0	0	0	1	2	3	5	6	10	10	10	9
	27.6091	-80.4971	Indian River	Farms Wtr Control District	2020-09-27	2020-10-14	Ana R.	Deltamethrin 6/16/20	0.75	2	14	0	0	0	0	0	1	1	1	3	3	3	4
	27.6091	-80.4971	Indian River	Farms Wtr Control District	2020-09-27	2020-10-14	Ana R.	Deltamethrin 6/16/20	0.75	3	15	0	0	0	0	0	0	0	0	2	2	2	4
	27.6091	-80.4971	Indian River	Farms Wtr Control District	2020-09-27	2020-10-14	Ana R.	Deltamethrin 6/16/20	0.75	4	16	0	0	0	0	0	0	1	1	1	1	2	4		0	0	0	1.5873	3.1746	6.34921	11.1111	12.6984	25.3968	25.3968	26.9841
	27.6091	-80.4971	Indian River	Farms Wtr Control District	2020-09-27	2020-10-14	Ana R.	Deltamethrin 6/16/20	0	CTL	9	0	0	0	0	0	0	0	0	0	0	0	0		0	0	0	0	0	0	0	0	0	0	0
	27.6091	-80.4971	Indian River	Farms Wtr Control District	2020-09-27	2020-10-16	Ana R.	Malathion 9/22/20	400	1	9	0	0	0	3	4	7	8	9	9	9	9
	27.6091	-80.4971	Indian River	Farms Wtr Control District	2020-09-27	2020-10-16	Ana R.	Malathion 9/22/20	400	2	11	0	0	0	2	6	9	10	11	11	11	11
	27.6091	-80.4971	Indian River	Farms Wtr Control District	2020-09-27	2020-10-16	Ana R.	Malathion 9/22/20	400	3	8	0	0	3	3	7	8	8	8	8	8	8
	27.6091	-80.4971	Indian River	Farms Wtr Control District	2020-09-27	2020-10-16	Ana R.	Malathion 9/22/20	400	4	12	0	0	0	2	6	8	11	11	11	12	12			0	0	7.5	25	57.5	80	92.5	97.5	97.5	100	100
	27.6091	-80.4971	Indian River	Farms Wtr Control District	2020-09-27	2020-10-16	Ana R.	Malathion 9/22/20	0	CTL	10	0	0	0	0	0	0	0	0	0	0	0			0	0	0	0	0	0	0	0	0	0	0
	26.932	-80.1182	Palm Beach	Delaware	2020-02-11	2020-02-27	Ana R.	Permethrin 2/25/20	43	1	10	0	0	0	1	2	3	9	10	10	9	10	5
	26.932	-80.1182	Palm Beach	Delaware	2020-02-11	2020-02-27	Ana R.	Permethrin 2/25/20	43	2	32	0	0	0	8	18	0	26	27	27	27	27	18
	26.932	-80.1182	Palm Beach	Delaware	2020-02-11	2020-02-27	Ana R.	Permethrin 2/25/20	43	3	23	0	0	0	6	16	17	19	19	20	21	20	16
	26.932	-80.1182	Palm Beach	Delaware	2020-02-11	2020-02-27	Ana R.	Permethrin 2/25/20	43	4	20	0	0	0	0	6	11	15	16	17	17	20	13		0	0	0	17.6471	49.4118	36.4706	81.1765	84.7059	87.0588	87.0588	90.5882	61.1765	29.4118
	26.932	-80.1182	Palm Beach	Delaware	2020-02-11	2020-02-27	Ana R.	Permethrin 2/25/20	0	CTL	31	0	0	0	0	0	0	0	0	0	0	0	0		0	0	0	0	0	0	0	0	0	0	0	0
	26.932	-80.1182	Palm Beach	Delaware	2020-02-11	2020-03-03	Ana R.	Deltamethrin 1/29/20	0.75	1	13	0	0	0	2	5	7	10	11	11	12	11	8
	26.932	-80.1182	Palm Beach	Delaware	2020-02-11	2020-03-03	Ana R.	Deltamethrin 1/29/20	0.75	2	12	0	0	0	0	1	4	4	9	10	11	10	3
	26.932	-80.1182	Palm Beach	Delaware	2020-02-11	2020-03-03	Ana R.	Deltamethrin 1/29/20	0.75	3	21	0	0	0	0	5	12	15	17	19	19	20	6
	26.932	-80.1182	Palm Beach	Delaware	2020-02-11	2020-03-03	Ana R.	Deltamethrin 1/29/20	0.75	4	24	0	0	0	0	1	12	14	16	17	17	20	10		0	0	0	2.85714	17.1429	50	61.4286	75.7143	81.4286	84.2857	87.1429
	26.932	-80.1182	Palm Beach	Delaware	2020-02-11	2020-03-03	Ana R.	Deltamethrin 1/29/20	0	CTL	17	0	0	0	0	0	0	0	0	0	0	0	0		0	0	0	0	0	0	0	0	0	0	0
	26.932	-80.1182	Palm Beach	Delaware	2020-02-11	2020-02-27	Ana R.	Malathion 2/13/20	400	1	30	0	0	0	12	28	29	30	30	30	30	30
	26.932	-80.1182	Palm Beach	Delaware	2020-02-11	2020-02-27	Ana R.	Malathion 2/13/20	400	2	18	0	0	0	5	15	15	16	16	18	18	18
	26.932	-80.1182	Palm Beach	Delaware	2020-02-11	2020-02-27	Ana R.	Malathion 2/13/20	400	3	20	0	0	0	7	20	20	20	20	20	20	20
	26.932	-80.1182	Palm Beach	Delaware	2020-02-11	2020-02-27	Ana R.	Malathion 2/13/20	400	4	38	0	0	0	18	38	38	38	38	38	38	38			0	0	0	39.6226	95.283	96.2264	98.1132	98.1132	100	100	100
	26.932	-80.1182	Palm Beach	Delaware	2020-02-11	2020-02-27	Ana R.	Malathion 2/13/20	0	CTL	28	0	0	0	0	0	0	0	0	0	0	0			0	0	0	0	0	0	0	0	0	0	0
	26.7028	-80.0598	Palm Beach	North St.	2020-09-09	2020-10-02	Ana R	Permethrin 7/28/20	43	1	8	0	0	1	2	2	7	7	7	7	7	7	1
	26.7028	-80.0598	Palm Beach	North St.	2020-09-09	2020-10-02	Ana R	Permethrin 7/28/20	43	2	9	0	0	1	2	3	0	3	3	4	4	4	1
	26.7028	-80.0598	Palm Beach	North St.	2020-09-09	2020-10-02	Ana R	Permethrin 7/28/20	43	3	14	0	1	1	1	4	7	9	9	9	9	9	5
	26.7028	-80.0598	Palm Beach	North St.	2020-09-09	2020-10-02	Ana R	Permethrin 7/28/20	43	4	9	0	0	0	0	6	6	7	7	7	7	7	6		0	2.5	7.5	12.5	37.5	50	65	65	67.5	67.5	67.5	32.5	35
	26.7028	-80.0598	Palm Beach	North St.	2020-09-09	2020-10-02	Ana R	Permethrin 7/28/20	0	CTL	15	0	0	0	0	0	0	0	0	0	0	0	0		0	0	0	0	0	0	0	0	0	0	0	0
	26.7028	-80.0598	Palm Beach	North St.	2020-09-09	2020-10-06	Ana R.	Deltamethrin 6/16/20	0.75	1	9	0	0	0	0	2	2	4	8	8	8	8	6
	26.7028	-80.0598	Palm Beach	North St.	2020-09-09	2020-10-06	Ana R.	Deltamethrin 6/16/20	0.75	2	10	0	0	0	0	0	0	0	0	0	0	0	0
	26.7028	-80.0598	Palm Beach	North St.	2020-09-09	2020-10-06	Ana R.	Deltamethrin 6/16/20	0.75	3	15	0	0	0	0	0	0	0	0	0	0	0	0
	26.7028	-80.0598	Palm Beach	North St.	2020-09-09	2020-10-06	Ana R.	Deltamethrin 6/16/20	0.75	4	12	0	0	0	0	1	2	2	2	3	3	3	1		0	0	0	0	6.52174	8.69565	13.0435	21.7391	23.913	23.913	23.913
	26.7028	-80.0598	Palm Beach	North St.	2020-09-09	2020-10-06	Ana R.	Deltamethrin 6/16/20	0	CTL	14	0	0	0	0	0	0	0	0	0	0	0	0		0	0	0	0	0	0	0	0	0	0	0
	26.7028	-80.0598	Palm Beach	North St.	2020-09-09	2020-10-02	Ana R.	Malathion 9/22/20	400	1	18	0	0	0	0	16	18	18	18	18	18	18
	26.7028	-80.0598	Palm Beach	North St.	2020-09-09	2020-10-02	Ana R.	Malathion 9/22/20	400	2	13	0	0	0	0	11	13	13	13	13	13	13
	26.7028	-80.0598	Palm Beach	North St.	2020-09-09	2020-10-02	Ana R.	Malathion 9/22/20	400	3	17	0	0	0	0	15	17	17	17	17	17	17
	26.7028	-80.0598	Palm Beach	North St.	2020-09-09	2020-10-02	Ana R.	Malathion 9/22/20	400	4	15	0	0	0	0	13	15	15	15	15	15	15			0	0	0	0	87.3016	100	100	100	100	100	100
	26.7028	-80.0598	Palm Beach	North St.	2020-09-09	2020-10-02	Ana R.	Malathion 9/22/20	0	CTL	10	0	0	0	0	0	0	0	0	0	0	0			0	0	0	0	0	0	0	0	0	0	0
	26.8817	-80.1442	Palm Beach	Donald Ross Rd	2021-02-09	2021-02-24	Katie	Permethrin 11/17/20	43	1	8	0	1	4	4	4	5	2	5	7	7	7	6
	26.8817	-80.1442	Palm Beach	Donald Ross Rd	2021-02-09	2021-02-24	Katie	Permethrin 11/17/20	43	2	10	0	1	4	5	7	0	6	7	8	7	8	6
	26.8817	-80.1442	Palm Beach	Donald Ross Rd	2021-02-09	2021-02-24	Katie	Permethrin 11/17/20	43	3	8	0	1	2	3	6	4	5	6	7	7	7	5
	26.8817	-80.1442	Palm Beach	Donald Ross Rd	2021-02-09	2021-02-24	Katie	Permethrin 11/17/20	43	4	9	0	1	3	4	4	7	7	8	8	8	8	9		0	11.4286	37.1429	45.7143	60	45.7143	57.1429	74.2857	85.7143	82.8571	85.7143	74.2857	11.4286
	26.8817	-80.1442	Palm Beach	Donald Ross Rd	2021-02-09	2021-02-24	Katie	Permethrin 11/17/20	0	CTL	7	0	0	0	0	0	0	0	0	0	0	0	0		0	0	0	0	0	0	0	0	0	0	0	0
	26.8817	-80.1442	Palm Beach	Donald Ross Rd	2021-02-09	2021-03-05	Ana R.	Deltamethrin	0.75	1	13	0	0	0	0	0	0	0	0	0	0	1	0
	26.8817	-80.1442	Palm Beach	Donald Ross Rd	2021-02-09	2021-03-05	Ana R.	Deltamethrin	0.75	2	12	0	0	0	0	0	0	0	0	0	0	2	2
	26.8817	-80.1442	Palm Beach	Donald Ross Rd	2021-02-09	2021-03-05	Ana R.	Deltamethrin	0.75	3	8	0	0	0	0	0	1	0	0	0	1	1	0
	26.8817	-80.1442	Palm Beach	Donald Ross Rd	2021-02-09	2021-03-05	Ana R.	Deltamethrin	0.75	4	9	0	0	0	0	0	0	0	0	0	0	1	0		0	0	0	0	0	2.38095	0	0	0	2.38095	11.9048
	26.8817	-80.1442	Palm Beach	Donald Ross Rd	2021-02-09	2021-03-05	Ana R.	Deltamethrin	0	CTL	7	0	0	0	0	0	0	0	0	0	0	0	1		0	0	0	0	0	0	0	0	0	0	0
	26.8817	-80.1442	Palm Beach	Donald Ross Rd	2021-02-09	2021-02-26	Katie	Malathion	400	1	15	0	2	9	11	14	15	14	15	15	15	15
	26.8817	-80.1442	Palm Beach	Donald Ross Rd	2021-02-09	2021-02-26	Katie	Malathion	400	2	11	0	0	7	8	9	9	10	10	10	10	11
	26.8817	-80.1442	Palm Beach	Donald Ross Rd	2021-02-09	2021-02-26	Katie	Malathion	400	3	17	0	2	13	14	16	17	16	16	16	16	16
	26.8817	-80.1442	Palm Beach	Donald Ross Rd	2021-02-09	2021-02-26	Katie	Malathion	400	4	20	0	0	12	16	19	20	20	19	19	19	20			0	6.34921	65.0794	77.7778	92.0635	96.8254	95.2381	95.2381	95.2381	95.2381	98.4127
	26.8817	-80.1442	Palm Beach	Donald Ross Rd	2021-02-09	2021-02-26	Katie	Malathion	0	CTL	19	0	0	0	0	0	0	0	0	0	0	0			0	0	0	0	0	0	0	0	0	0	0
	26.5259	-80.1843	Palm Beach	Boyton	2021-03-16	2021-04-06	ANDREA	Permethrin 11/17/2020	43	1	22	0	0	0	2	6	14	17	17	19	19	20	9
	26.5259	-80.1843	Palm Beach	Boyton	2021-03-16	2021-04-06	ANDREA	Permethrin 11/17/2020	43	2	28	0	0	0	2	7	0	21	23	24	24	24	10
	26.5259	-80.1843	Palm Beach	Boyton	2021-03-16	2021-04-06	ANDREA	Permethrin 11/17/2020	43	3	31	0	0	0	4	27	28	29	30	29	29	30	18
	26.5259	-80.1843	Palm Beach	Boyton	2021-03-16	2021-04-06	ANDREA	Permethrin 11/17/2020	43	4	23	0	0	0	4	10	18	19	19	18	20	22	12		0	0	0	11.5385	48.0769	57.6923	82.6923	85.5769	86.5385	88.4615	92.3077	47.1154	45.1923
	26.5259	-80.1843	Palm Beach	Boyton	2021-03-16	2021-04-06	ANDREA	Permethrin 11/17/2020	0	CTL	29	0	0	0	0	0	0	0	0	0	0	0	0		0	0	0	0	0	0	0	0	0	0	0	0
	26.5259	-80.1843	Palm Beach	Boyton	2021-03-16	2021-04-09	Katie	Deltamethrin 6/16/20	0.75	1	36	0	1	1	4	7	9	11	15	25	24	19	4
	26.5259	-80.1843	Palm Beach	Boyton	2021-03-16	2021-04-09	Katie	Deltamethrin 6/16/20	0.75	2	31	0	1	1	1	2	3	3	7	7	9	9	0
	26.5259	-80.1843	Palm Beach	Boyton	2021-03-16	2021-04-09	Katie	Deltamethrin 6/16/20	0.75	3	29	0	0	0	0	2	2	2	3	3	4	7	1
	26.5259	-80.1843	Palm Beach	Boyton	2021-03-16	2021-04-09	Katie	Deltamethrin 6/16/20	0.75	4	35	0	0	1	1	4	4	7	11	10	12	12	1		0	1.52672	2.29008	4.58015	11.4504	13.7405	17.5573	27.4809	34.3511	37.4046	35.8779
	26.5259	-80.1843	Palm Beach	Boyton	2021-03-16	2021-04-09	Katie	Deltamethrin 6/16/20	0	CTL	23	0	0	0	0	0	0	0	0	0	0	0	0		0	0	0	0	0	0	0	0	0	0	0
	26.5259	-80.1843	Palm Beach	Boyton	2021-03-16	2021-04-02	Katie	Malathion 12/9/20	400	1	27	0	1	2	22	26	27	27	27	27	27	27
	26.5259	-80.1843	Palm Beach	Boyton	2021-03-16	2021-04-02	Katie	Malathion 12/9/20	400	2	15	0	0	4	8	12	12	13	14	15	15	15
	26.5259	-80.1843	Palm Beach	Boyton	2021-03-16	2021-04-02	Katie	Malathion 12/9/20	400	3	27	0	1	8	20	22	23	25	27	27	27	27
	26.5259	-80.1843	Palm Beach	Boyton	2021-03-16	2021-04-02	Katie	Malathion 12/9/20	400	4															0	2.89855	20.2899	72.4638	86.9565	89.8551	94.2029	98.5507	100	100	100
	26.5259	-80.1843	Palm Beach	Boyton	2021-03-16	2021-04-02	Katie	Malathion 12/9/20	0	CTL	25	0	0	0	0	0	0	0	0	0	0	0			0	0	0	0	0	0	0	0	0	0	0
	26.5296	-80.1044	Palm Beach	Old Boyton	2021-04-07	2021-04-20	Natalie K.	Permethrin 11/17/20	43	1	14	0	2	5	5	8	8	10	10	10	10	10	5
	26.5296	-80.1044	Palm Beach	Old Boyton	2021-04-07	2021-04-20	Natalie K.	Permethrin 11/17/20	43	2	16	0	5	5	5	7	0	11	11	11	11	11	5
	26.5296	-80.1044	Palm Beach	Old Boyton	2021-04-07	2021-04-20	Natalie K.	Permethrin 11/17/20	43	3	12	0	4	4	7	8	9	12	11	11	11	11	6
	26.5296	-80.1044	Palm Beach	Old Boyton	2021-04-07	2021-04-20	Natalie K.	Permethrin 11/17/20	43	4	21	0	5	5	15	18	20	20	20	20	20	20	13		0	25.3968	30.1587	50.7937	65.0794	58.7302	84.127	82.5397	82.5397	82.5397	82.5397	46.0317	36.5079
	26.5296	-80.1044	Palm Beach	Old Boyton	2021-04-07	2021-04-20	Natalie K.	Permethrin 11/17/20	0	CTL	9	0	0	0	0	0	0	0	0	0	0	0	0		0	0	0	0	0	0	0	0	0	0	0	0
	26.5296	-80.1044	Palm Beach	Old Boyton	2021-04-07	2021-04-27	Andrea	Deltamethrin 6/16/2020	0.75	1	18	0	0	1	2	4	4	9	14	16	18	18	4
	26.5296	-80.1044	Palm Beach	Old Boyton	2021-04-07	2021-04-27	Andrea	Deltamethrin 6/16/2020	0.75	2	18	0	0	1	1	3	5	5	9	10	17	18	8
	26.5296	-80.1044	Palm Beach	Old Boyton	2021-04-07	2021-04-27	Andrea	Deltamethrin 6/16/2020	0.75	3	14	0	0	0	2	4	5	8	9	10	12	14	10
	26.5296	-80.1044	Palm Beach	Old Boyton	2021-04-07	2021-04-27	Andrea	Deltamethrin 6/16/2020	0.75	4	19	0	0	1	3	5	7	9	10	11	17	18	15		0	0	4.34783	11.5942	23.1884	30.4348	44.9275	60.8696	68.1159	92.7536	98.5507
	26.5296	-80.1044	Palm Beach	Old Boyton	2021-04-07	2021-04-27	Andrea	Deltamethrin 6/16/2020	0	CTL	15	0	0	0	0	0	0	0	0	0	0	0	0		0	0	0	0	0	0	0	0	0	0	0
	26.5296	-80.1044	Palm Beach	Old Boyton	2021-04-07	2021-04-22	Katie	Malathion 4/19/21	400	1	20	0	0	9	19	20	20	20	20	20	20	20
	26.5296	-80.1044	Palm Beach	Old Boyton	2021-04-07	2021-04-22	Katie	Malathion 4/19/21	400	2	24	0	0	22	23	24	24	24	24	24	24	24
	26.5296	-80.1044	Palm Beach	Old Boyton	2021-04-07	2021-04-22	Katie	Malathion 4/19/21	400	3	20	0	0	17	18	20	20	20	20	20	20	20
	26.5296	-80.1044	Palm Beach	Old Boyton	2021-04-07	2021-04-22	Katie	Malathion 4/19/21	400	4	20	0	0	14	17	20	20	20	20	20	20	20			0	0	73.8095	91.6667	100	100	100	100	100	100	100
	26.5296	-80.1044	Palm Beach	Old Boyton	2021-04-07	2021-04-22	Katie	Malathion 4/19/21	0	CTL	30	1	1	1	1	1	1	1	1	1	1	1			3.33333	3.33333	3.33333	3.33333	3.33333	3.33333	3.33333	3.33333	3.33333	3.33333	3.33333
	26.8093	-80.2	Palm Beach	Ibis Reserve	2021-03-16	2021-04-07	Katie	Permethrin 11/17/20	43	1	39	0	0	5	21	39	39	39	39	39	39	39	31
	26.8093	-80.2	Palm Beach	Ibis Reserve	2021-03-16	2021-04-07	Katie	Permethrin 11/17/20	43	2	34	0	0	10	18	28	0	30	30	30	31	31	24
	26.8093	-80.2	Palm Beach	Ibis Reserve	2021-03-16	2021-04-07	Katie	Permethrin 11/17/20	43	3	29	0	0	20	22	27	29	29	29	29	29	29	26
	26.8093	-80.2	Palm Beach	Ibis Reserve	2021-03-16	2021-04-07	Katie	Permethrin 11/17/20	43	4	20	0	0	8	14	16	20	20	20	20	20	20	15		0	0	35.2459	61.4754	90.1639	72.1311	96.7213	96.7213	96.7213	97.541	97.541	78.6885	18.8525
	26.8093	-80.2	Palm Beach	Ibis Reserve	2021-03-16	2021-04-07	Katie	Permethrin 11/17/20	0	CTL	26	0	0	0	0	0	0	0	0	0	0	0	0		0	0	0	0	0	0	0	0	0	0	0	0
	26.8093	-80.2	Palm Beach	Ibis Reserve	2021-03-16	2021-04-07	Andrea	Malathion 12/9/2020	400	1	15	0	0	0	10	15	15	15	15	15	15	15
	26.8093	-80.2	Palm Beach	Ibis Reserve	2021-03-16	2021-04-07	Andrea	Malathion 12/9/2020	400	2	13	0	0	5	12	13	13	13	13	13	13	13
	26.8093	-80.2	Palm Beach	Ibis Reserve	2021-03-16	2021-04-07	Andrea	Malathion 12/9/2020	400	3	11	0	0	2	6	10	10	10	11	11	11	11
	26.8093	-80.2	Palm Beach	Ibis Reserve	2021-03-16	2021-04-07	Andrea	Malathion 12/9/2020	400	4	13	0	0	2	4	11	12	12	13	13	13	13			0	0	17.3077	61.5385	94.2308	96.1538	96.1538	100	100	100	100
	26.8093	-80.2	Palm Beach	Ibis Reserve	2021-03-16	2021-04-07	Andrea	Malathion 12/9/2020	0	CTL	16	0	0	0	0	0	0	0	0	0	0	0			0	0	0	0	0	0	0	0	0	0	0
	26.6552	-80.1819	Palm Beach	Lyons	2021-03-23	2021-04-13	Andrea	Permethrin 11/17/20	43	1	26	0	0	1	6	22	24	25	25	26	26	26	19
	26.6552	-80.1819	Palm Beach	Lyons	2021-03-23	2021-04-13	Andrea	Permethrin 11/17/20	43	2	24	0	1	3	8	21	0	24	23	23	23	23	19
	26.6552	-80.1819	Palm Beach	Lyons	2021-03-23	2021-04-13	Andrea	Permethrin 11/17/20	43	3	23	0	0	2	5	20	21	22	23	23	23	23	16
	26.6552	-80.1819	Palm Beach	Lyons	2021-03-23	2021-04-13	Andrea	Permethrin 11/17/20	43	4	29	0	0	2	4	20	26	27	27	27	28	28	19		0	0.980392	7.84314	22.549	81.3725	69.6078	96.0784	96.0784	97.0588	98.0392	98.0392	71.5686	26.4706
	26.6552	-80.1819	Palm Beach	Lyons	2021-03-23	2021-04-13	Andrea	Permethrin 11/17/20	0	CTL	19	0	1	1	1	1	1	1	1	1	1	1	1		0	5.26316	5.26316	5.26316	5.26316	5.26316	5.26316	5.26316	5.26316	5.26316	5.26316	5.26316
	26.6552	-80.1819	Palm Beach	Lyons	2021-03-23	2021-04-16	Andrea	Deltamethrin 6/16/2020	0.75	1	16	0	0	1	3	5	6	7	14	14	15	15	8
	26.6552	-80.1819	Palm Beach	Lyons	2021-03-23	2021-04-16	Andrea	Deltamethrin 6/16/2020	0.75	2	28	0	1	2	2	5	5	5	9	23	22	25	11
	26.6552	-80.1819	Palm Beach	Lyons	2021-03-23	2021-04-16	Andrea	Deltamethrin 6/16/2020	0.75	3	25	0	0	1	3	5	6	8	22	22	22	23	9
	26.6552	-80.1819	Palm Beach	Lyons	2021-03-23	2021-04-16	Andrea	Deltamethrin 6/16/2020	0.75	4	24	0	0	0	2	3	4	7	20	20	20	21	7		0	1.07527	4.30108	10.7527	19.3548	22.5806	29.0323	69.8925	84.9462	84.9462	90.3226
	26.6552	-80.1819	Palm Beach	Lyons	2021-03-23	2021-04-16	Andrea	Deltamethrin 6/16/2020	0	CTL	29	0	0	0	0	0	0	0	0	0	0	0	0		0	0	0	0	0	0	0	0	0	0	0
	26.6552	-80.1819	Palm Beach	Lyons	2021-03-23	2021-04-16	Andrea	Malathion 12/9/2020	400	1	10	0	0	5	9	10	10	10	10	10	10	10
	26.6552	-80.1819	Palm Beach	Lyons	2021-03-23	2021-04-16	Andrea	Malathion 12/9/2020	400	2	18	0	0	15	17	18	18	18	18	18	18	18
	26.6552	-80.1819	Palm Beach	Lyons	2021-03-23	2021-04-16	Andrea	Malathion 12/9/2020	400	3	16	0	0	12	15	16	16	16	16	16	16	16
	26.6552	-80.1819	Palm Beach	Lyons	2021-03-23	2021-04-16	Andrea	Malathion 12/9/2020	400	4	15	0	0	10	12	14	15	15	15	15	15	15			0	0	71.1864	89.8305	98.3051	100	100	100	100	100	100
	26.6552	-80.1819	Palm Beach	Lyons	2021-03-23	2021-04-16	Andrea	Malathion 12/9/2020	0	CTL	19	0	0	0	0	0	0	0	0	0	0	0			0	0	0	0	0	0	0	0	0	0	0
	26.5293	-80.123	Palm Beach	Military Trail	2021-03-23	2021-04-06	ANDREA	Permethrin 11/17/2020	43	1	15	0	0	0	0	2	5	6	11	13	15	14	11
	26.5293	-80.123	Palm Beach	Military Trail	2021-03-23	2021-04-06	ANDREA	Permethrin 11/17/2020	43	2	19	0	0	0	1	4	0	10	17	18	18	18	14
	26.5293	-80.123	Palm Beach	Military Trail	2021-03-23	2021-04-06	ANDREA	Permethrin 11/17/2020	43	3	15	0	0	0	1	2	6	11	14	14	14	14	14
	26.5293	-80.123	Palm Beach	Military Trail	2021-03-23	2021-04-06	ANDREA	Permethrin 11/17/2020	43	4	14	0	0	1	2	4	7	8	11	11	12	13	12		0	0	1.5873	6.34921	19.0476	28.5714	55.5556	84.127	88.8889	93.6508	93.6508	80.9524	12.6984
	26.5293	-80.123	Palm Beach	Military Trail	2021-03-23	2021-04-06	ANDREA	Permethrin 11/17/2020	0	CTL	15	0	0	0	0	0	0	0	0	0	0	0	1		0	0	0	0	0	0	0	0	0	0	0	6.66667
	26.6598	-80.265	Palm Beach	New Castle	2021-02-23	2021-03-16	Katie	Permethrin 11/17/20	43	1	21	0	0	2	4	10	17	20	19	19	19	19	13
	26.6598	-80.265	Palm Beach	New Castle	2021-02-23	2021-03-16	Katie	Permethrin 11/17/20	43	2	20	0	0	2	3	8	0	17	17	17	19	19	10
	26.6598	-80.265	Palm Beach	New Castle	2021-02-23	2021-03-16	Katie	Permethrin 11/17/20	43	3	29	0	0	4	8	11	24	26	25	24	25	26	20
	26.6598	-80.265	Palm Beach	New Castle	2021-02-23	2021-03-16	Katie	Permethrin 11/17/20	43	4	23	0	0	1	7	10	17	18	17	20	19	19	10		0	0	9.67742	23.6559	41.9355	62.3656	87.0968	83.871	86.0215	88.172	89.2473	56.9892	32.2581
	26.6598	-80.265	Palm Beach	New Castle	2021-02-23	2021-03-16	Katie	Permethrin 11/17/20	0	CTL	25	0	0	0	0	0	0	0	0	0	0	0	0		0	0	0	0	0	0	0	0	0	0	0	0
	26.6598	-80.265	Palm Beach	New Castle	2021-02-23	2021-03-18	Valerie	Deltamethrin 6/16/20	0.75	1	16	0	0	0	0	1	1	1	2	2	2	3	0
	26.6598	-80.265	Palm Beach	New Castle	2021-02-23	2021-03-18	Valerie	Deltamethrin 6/16/20	0.75	2	15	0	0	0	0	1	3	3	5	5	5	11	6
	26.6598	-80.265	Palm Beach	New Castle	2021-02-23	2021-03-18	Valerie	Deltamethrin 6/16/20	0.75	3	21	0	0	3	3	3	7	11	12	15	15	18	16
	26.6598	-80.265	Palm Beach	New Castle	2021-02-23	2021-03-18	Valerie	Deltamethrin 6/16/20	0.75	4	22	0	0	0	0	0	2	5	6	6	6	6	6		0	0	4.05405	4.05405	6.75676	17.5676	27.027	33.7838	37.8378	37.8378	51.3514
	26.6598	-80.265	Palm Beach	New Castle	2021-02-23	2021-03-18	Valerie	Deltamethrin 6/16/20	0	CTL	18	0	0	0	0	0	0	0	0	0	0	0	0		0	0	0	0	0	0	0	0	0	0	0
	26.6598	-80.265	Palm Beach	New Castle	2021-02-23	2021-03-16	Katie	Malathion 12/9/20	400	1	28	0	0	4	18	25	26	27	28	26	28	28
	26.6598	-80.265	Palm Beach	New Castle	2021-02-23	2021-03-16	Katie	Malathion 12/9/20	400	2	14	0	0	4	10	13	13	13	14	12	13	13
	26.6598	-80.265	Palm Beach	New Castle	2021-02-23	2021-03-16	Katie	Malathion 12/9/20	400	3	26	0	0	3	19	20	23	23	23	23	24	25
	26.6598	-80.265	Palm Beach	New Castle	2021-02-23	2021-03-16	Katie	Malathion 12/9/20	400	4	29	0	0	10	25	28	29	29	29	29	29	29			0	0	21.6495	74.2268	88.6598	93.8144	94.8454	96.9072	92.7835	96.9072	97.9381
	26.6598	-80.265	Palm Beach	New Castle	2021-02-23	2021-03-16	Katie	Malathion 12/9/20	0	CTL	26	0	0	0	0	0	0	0	0	0	0	0			0	0	0	0	0	0	0	0	0	0	0
	26.6542	-80.2206	Palm Beach	Shower Tree	2021-03-03	2021-03-17	Natalie K.	Permethrin 11/17/20	43	1	16	0	0	0	2	9	16	16	16	16	16	16	13
	26.6542	-80.2206	Palm Beach	Shower Tree	2021-03-03	2021-03-17	Natalie K.	Permethrin 11/17/20	43	2	15	0	0	0	3	7	0	10	15	15	13	13	9
	26.6542	-80.2206	Palm Beach	Shower Tree	2021-03-03	2021-03-17	Natalie K.	Permethrin 11/17/20	43	3	13	0	0	0	2	7	11	12	12	13	13	13	12
	26.6542	-80.2206	Palm Beach	Shower Tree	2021-03-03	2021-03-17	Natalie K.	Permethrin 11/17/20	43	4	14	0	0	0	1	6	10	11	13	14	14	14	12		0	0	0	13.7931	50	63.7931	84.4828	96.5517	100	96.5517	96.5517	79.3103	17.2414
	26.6542	-80.2206	Palm Beach	Shower Tree	2021-03-03	2021-03-17	Natalie K.	Permethrin 11/17/20	0	CTL	16	0	0	0	0	0	0	0	0	0	0	0	0		0	0	0	0	0	0	0	0	0	0	0	0
	26.6542	-80.2206	Palm Beach	Shower Tree	2021-03-03	2021-03-23	Andrea A.	Deltamethrin 6/16/20	0.75	1	18	0	0	0	1	1	1	2	3	3	6	6	3
	26.6542	-80.2206	Palm Beach	Shower Tree	2021-03-03	2021-03-23	Andrea A.	Deltamethrin 6/16/20	0.75	2	19	0	0	0	0	1	1	1	2	4	4	7	4
	26.6542	-80.2206	Palm Beach	Shower Tree	2021-03-03	2021-03-23	Andrea A.	Deltamethrin 6/16/20	0.75	3	23	0	0	0	1	1	1	3	4	6	7	8	3
	26.6542	-80.2206	Palm Beach	Shower Tree	2021-03-03	2021-03-23	Andrea A.	Deltamethrin 6/16/20	0.75	4	23	0	0	0	0	1	2	2	3	4	4	5	2		0	0	0	2.40964	4.81928	6.0241	9.63855	14.4578	20.4819	25.3012	31.3253
	26.6542	-80.2206	Palm Beach	Shower Tree	2021-03-03	2021-03-23	Andrea A.	Deltamethrin 6/16/20	0	CTL	32	0	0	0	0	0	0	0	0	0	0	0	0		0	0	0	0	0	0	0	0	0	0	0
	26.6542	-80.2206	Palm Beach	Shower Tree	2021-03-03	2021-03-18	Katie	Malathion 12/19/20	400	1	19	1	1	9	17	19	19	19	19	19	19	19
	26.6542	-80.2206	Palm Beach	Shower Tree	2021-03-03	2021-03-18	Katie	Malathion 12/19/20	400	2	27	0	0	10	24	27	27	27	27	27	27	27
	26.6542	-80.2206	Palm Beach	Shower Tree	2021-03-03	2021-03-18	Katie	Malathion 12/19/20	400	3	27	0	0	7	21	26	27	27	27	27	27	27
	26.6542	-80.2206	Palm Beach	Shower Tree	2021-03-03	2021-03-18	Katie	Malathion 12/19/20	400	4	28	0	0	11	24	28	28	28	28	28	28	28			0.990099	0.990099	36.6337	85.1485	99.0099	100	100	100	100	100	100
	26.6542	-80.2206	Palm Beach	Shower Tree	2021-03-03	2021-03-18	Katie	Malathion 12/19/20	0	CTL	24	0	0	0	0	0	0	0	0	0	0	0			0	0	0	0	0	0	0	0	0	0	0
	26.6079	-80.1075	Palm Beach	Villas Santorini	2021-02-17	2021-03-09	Erin K.	Permethrin 11/17/20	43	1	17	0	0	2	6	16	17	17	17	17	17	17	13
	26.6079	-80.1075	Palm Beach	Villas Santorini	2021-02-17	2021-03-09	Erin K.	Permethrin 11/17/20	43	2	14	0	0	0	4	13	0	14	14	14	14	14	12
	26.6079	-80.1075	Palm Beach	Villas Santorini	2021-02-17	2021-03-09	Erin K.	Permethrin 11/17/20	43	3	17	0	0	2	6	14	14	15	15	15	16	16	14
	26.6079	-80.1075	Palm Beach	Villas Santorini	2021-02-17	2021-03-09	Erin K.	Permethrin 11/17/20	43	4	21	0	0	2	5	16	21	21	21	21	21	21	12		0	0	8.69565	30.4348	85.5072	75.3623	97.1014	97.1014	97.1014	98.5507	98.5507	73.913	24.6377
	26.6079	-80.1075	Palm Beach	Villas Santorini	2021-02-17	2021-03-09	Erin K.	Permethrin 11/17/20	0	CTL	13	0	0	0	0	0	0	0	0	0	0	0	0		0	0	0	0	0	0	0	0	0	0	0	0
	26.6079	-80.1075	Palm Beach	Villas Santorini	2021-02-17	2021-03-17	Valerie	Deltamethrin 6/16/20	0.75	1	16	0	0	0	0	3	3	3	4	4	6	7	5
	26.6079	-80.1075	Palm Beach	Villas Santorini	2021-02-17	2021-03-17	Valerie	Deltamethrin 6/16/20	0.75	2	18	0	0	0	0	3	3	3	6	7	8	9	4
	26.6079	-80.1075	Palm Beach	Villas Santorini	2021-02-17	2021-03-17	Valerie	Deltamethrin 6/16/20	0.75	3	11	0	0	0	1	2	4	4	5	5	5	8	5
	26.6079	-80.1075	Palm Beach	Villas Santorini	2021-02-17	2021-03-17	Valerie	Deltamethrin 6/16/20	0.75	4	14	0	0	0	1	1	2	2	3	3	5	7	4		0	0	0	3.38983	15.2542	20.339	20.339	30.5085	32.2034	40.678	52.5424
	26.6079	-80.1075	Palm Beach	Villas Santorini	2021-02-17	2021-03-17	Valerie	Deltamethrin 6/16/20	0	CTL	13	0	0	0	0	0	0	0	0	0	0	0	0		0	0	0	0	0	0	0	0	0	0	0
	26.6079	-80.1075	Palm Beach	Villas Santorini	2021-02-17	2021-03-12	Valerie	Malathion 12/9/20	400	1	15	0	0	2	7	15	15	15	15	15	15	15
	26.6079	-80.1075	Palm Beach	Villas Santorini	2021-02-17	2021-03-12	Valerie	Malathion 12/9/20	400	2	15	1	2	4	10	15	15	15	15	15	15	15
	26.6079	-80.1075	Palm Beach	Villas Santorini	2021-02-17	2021-03-12	Valerie	Malathion 12/9/20	400	3	16	0	0	0	3	14	16	16	16	16	16	16
	26.6079	-80.1075	Palm Beach	Villas Santorini	2021-02-17	2021-03-12	Valerie	Malathion 12/9/20	400	4	7	1	1	1	1	7	7	7	7	7	7	7			3.77358	5.66038	13.2075	39.6226	96.2264	100	100	100	100	100	100
	26.6079	-80.1075	Palm Beach	Villas Santorini	2021-02-17	2021-03-12	Valerie	Malathion 12/9/20	0	CTL	11	0	0	0	0	0	0	0	0	0	0	0			0	0	0	0	0	0	0	0	0	0	0
	28.2505	-82.7407	Pasco	Gulfside	2021-04-08	2021-04-22	Andrea	Permethrin 11/17/2020	43	1	12	0	0	1	3	11	11	12	12	12	12	11	11
	28.2505	-82.7407	Pasco	Gulfside	2021-04-08	2021-04-22	Andrea	Permethrin 11/17/2020	43	2	9	0	0	1	2	6	0	8	9	9	9	8	6
	28.2505	-82.7407	Pasco	Gulfside	2021-04-08	2021-04-22	Andrea	Permethrin 11/17/2020	43	3	19	0	0	4	5	18	18	19	19	19	19	19	18
	28.2505	-82.7407	Pasco	Gulfside	2021-04-08	2021-04-22	Andrea	Permethrin 11/17/2020	43	4	14	0	0	1	5	12	13	14	14	14	14	14	14		0	0	12.963	27.7778	87.037	77.7778	98.1481	100	100	100	96.2963	90.7407	5.55556
	28.2505	-82.7407	Pasco	Gulfside	2021-04-08	2021-04-22	Andrea	Permethrin 11/17/2020	0	CTL	12	0	0	0	0	0	0	0	0	0	0	0	0		0	0	0	0	0	0	0	0	0	0	0	0
	28.2505	-82.7407	Pasco	Gulfside	2021-04-08	2021-05-04	Valerie	Deltamethrin 6/16/20	0.75	1	23	0	0	1	3	13	18	21	20	22	22	23	16
	28.2505	-82.7407	Pasco	Gulfside	2021-04-08	2021-05-04	Valerie	Deltamethrin 6/16/20	0.75	2	20	0	0	0	4	8	17	17	19	19	19	19	17
	28.2505	-82.7407	Pasco	Gulfside	2021-04-08	2021-05-04	Valerie	Deltamethrin 6/16/20	0.75	3	22	0	0	1	5	9	18	19	20	21	21	22	15
	28.2505	-82.7407	Pasco	Gulfside	2021-04-08	2021-05-04	Valerie	Deltamethrin 6/16/20	0.75	4	18	0	0	2	4	7	11	16	17	17	17	17	12		0	0	4.81928	19.2771	44.5783	77.1084	87.9518	91.5663	95.1807	95.1807	97.5904
	28.2505	-82.7407	Pasco	Gulfside	2021-04-08	2021-05-04	Valerie	Deltamethrin 6/16/20	0	CTL	23	0	0	0	0	0	0	0	0	0	0	0	0		0	0	0	0	0	0	0	0	0	0	0
	28.2505	-82.7407	Pasco	Gulfside	2021-04-08	2021-04-27	Andrea	Malathion 4/19/2021	400	1	16	0	0	0	1	4	5	5	6	7	9	12
	28.2505	-82.7407	Pasco	Gulfside	2021-04-08	2021-04-27	Andrea	Malathion 4/19/2021	400	2	12	0	0	0	0	1	3	6	7	8	8	10
	28.2505	-82.7407	Pasco	Gulfside	2021-04-08	2021-04-27	Andrea	Malathion 4/19/2021	400	3	14	0	0	0	0	3	4	5	6	9	10	11
	28.2505	-82.7407	Pasco	Gulfside	2021-04-08	2021-04-27	Andrea	Malathion 4/19/2021	400	4	16	0	0	0	1	6	7	10	12	14	15	15			0	0	0	3.44828	24.1379	32.7586	44.8276	53.4483	65.5172	72.4138	82.7586
	28.2505	-82.7407	Pasco	Gulfside	2021-04-08	2021-04-27	Andrea	Malathion 4/19/2021	0	CTL	16	0	0	0	0	0	0	0	0	0	0	0			0	0	0	0	0	0	0	0	0	0	0
	28.223	-82.7221	Pasco	Creek Pub	2021-04-08	2021-04-23	Natalie K.	Permethrin 11/17/20	43	1	10	0	0	0	5	7	9	10	10	10	10	10	4
	28.223	-82.7221	Pasco	Creek Pub	2021-04-08	2021-04-23	Natalie K.	Permethrin 11/17/20	43	2	10	0	0	1	5	8	0	9	9	9	9	9	3
	28.223	-82.7221	Pasco	Creek Pub	2021-04-08	2021-04-23	Natalie K.	Permethrin 11/17/20	43	3	13	0	0	0	6	8	13	13	13	13	13	13	4
	28.223	-82.7221	Pasco	Creek Pub	2021-04-08	2021-04-23	Natalie K.	Permethrin 11/17/20	43	4	9	0	0	1	5	6	9	9	9	9	9	9	4		0	0	4.7619	50	69.0476	73.8095	97.619	97.619	97.619	97.619	97.619	35.7143	61.9048
	28.223	-82.7221	Pasco	Creek Pub	2021-04-08	2021-04-23	Natalie K.	Permethrin 11/17/20	0	CTL	10	0	0	0	0	0	0	0	0	0	0	0	0		0	0	0	0	0	0	0	0	0	0	0	0
	28.223	-82.7221	Pasco	Creek Pub	2021-04-08	2021-04-27	Natalie K.	Malathion 4/19/21	400	1	12	0	1	2	2	6	7	7	11	12	10	11
	28.223	-82.7221	Pasco	Creek Pub	2021-04-08	2021-04-27	Natalie K.	Malathion 4/19/21	400	2	13	0	0	0	2	6	9	10	11	12	12	12
	28.223	-82.7221	Pasco	Creek Pub	2021-04-08	2021-04-27	Natalie K.	Malathion 4/19/21	400	3	16	0	0	0	3	10	10	10	12	15	14	15
	28.223	-82.7221	Pasco	Creek Pub	2021-04-08	2021-04-27	Natalie K.	Malathion 4/19/21	400	4	15	0	0	2	3	6	8	8	8	8	7	7			0	1.78571	7.14286	17.8571	50	60.7143	62.5	75	83.9286	76.7857	80.3571
	28.223	-82.7221	Pasco	Creek Pub	2021-04-08	2021-04-27	Natalie K.	Malathion 4/19/21	0	CTL	6	0	0	0	0	0	0	0	0	0	0	0			0	0	0	0	0	0	0	0	0	0	0
	28.0309	-82.6555	Pinellas	Oldsmar Sewer	2020-07-06	2020-07-27	Estep	Permethrin	43	1	14	0	0	0	0	0	0	0	0	0	0	0
	28.0309	-82.6555	Pinellas	Oldsmar Sewer	2020-07-06	2020-07-27	Estep	Permethrin	43	2	11	0	0	0	0	0	0	0	0	0	0	0
	28.0309	-82.6555	Pinellas	Oldsmar Sewer	2020-07-06	2020-07-27	Estep	Permethrin	43	3	11	0	0	0	0	0	0	0	0	0	0	0
	28.0309	-82.6555	Pinellas	Oldsmar Sewer	2020-07-06	2020-07-27	Estep	Permethrin	43	4															0	0	0	0	0	0	0	0	0	0	0
	28.0309	-82.6555	Pinellas	Oldsmar Sewer	2020-07-06	2020-07-27	Estep	Permethrin	0	CTL	15	1	1	1	1	1	1	2	2	2	2	2			6.66667	6.66667	6.66667	6.66667	6.66667	6.66667	13.3333	13.3333	13.3333	13.3333	13.3333
	28.0309	-82.6555	Pinellas	Oldsmar Sewer	2020-09-01	2020-07-27	Estep	Deltamethrin	0.75	1	16	0	0	0	0	4	2	2	3	3	3	5
	28.0309	-82.6555	Pinellas	Oldsmar Sewer	2020-09-01	2020-07-27	Estep	Deltamethrin	0.75	2	14	0	0	0	0	3	2	1	3	4	6	7
	28.0309	-82.6555	Pinellas	Oldsmar Sewer	2020-09-01	2020-07-27	Estep	Deltamethrin	0.75	3	15	0	0	0	0	0	0	3	3	6	5	4
	28.0309	-82.6555	Pinellas	Oldsmar Sewer	2020-09-01	2020-07-27	Estep	Deltamethrin	0.75	4															0	0	0	0	15.5556	8.88889	13.3333	20	28.8889	31.1111	35.5556
	28.0309	-82.6555	Pinellas	Oldsmar Sewer	2020-09-01	2020-07-27	Estep	Deltamethrin	0	CTL	11	0	0	0	0	0	0	0	0	0	0	0			0	0	0	0	0	0	0	0	0	0	0
	28.0309	-82.6555	Pinellas	Oldsmar Sewer	2020-09-01	2020-07-27	Estep	Malathion	400	1	16	0	0	0	0	7	13	16	16	16	16	16
	28.0309	-82.6555	Pinellas	Oldsmar Sewer	2020-09-01	2020-07-27	Estep	Malathion	400	2	16	0	0	0	0	4	8	16	16	16	16	16
	28.0309	-82.6555	Pinellas	Oldsmar Sewer	2020-09-01	2020-07-27	Estep	Malathion	400	3	13	0	0	0	0	7	11	13	13	13	13	13
	28.0309	-82.6555	Pinellas	Oldsmar Sewer	2020-09-01	2020-07-27	Estep	Malathion	400	4															0	0	0	0	40	71.1111	100	100	100	100	100
	28.0309	-82.6555	Pinellas	Oldsmar Sewer	2020-09-01	2020-07-27	Estep	Malathion	0	CTL	17	0	1	1	1	0	1	1	1	1	1	1			0	5.88235	5.88235	5.88235	0	5.88235	5.88235	5.88235	5.88235	5.88235	5.88235
	28.1135	-82.7674	Pinellas	North Hwy	2020-07-06	2020-07-27	Estep	Permethrin	43	1	17	0	1	0	1	1	0	0	0	0	1	1
	28.1135	-82.7674	Pinellas	North Hwy	2020-07-06	2020-07-27	Estep	Permethrin	43	2	14	0	0	0	0	0	0	0	0	0	0	0
	28.1135	-82.7674	Pinellas	North Hwy	2020-07-06	2020-07-27	Estep	Permethrin	43	3	17	0	0	0	0	0	0	1	1	2	2	2
	28.1135	-82.7674	Pinellas	North Hwy	2020-07-06	2020-07-27	Estep	Permethrin	43	4															0	2.08333	0	2.08333	2.08333	0	2.08333	2.08333	4.16667	6.25	6.25
	28.1135	-82.7674	Pinellas	North Hwy	2020-07-06	2020-07-27	Estep	Permethrin	0	CTL	16	0	0	0	0	0	0	0	0	0	1	0			0	0	0	0	0	0	0	0	0	6.25	0
	28.1135	-82.7674	Pinellas	North Hwy	2020-09-01	2020-07-27	Estep	Deltamethrin	0.75	1	9	0	0	0	0	0	0	0	4	3	1	2
	28.1135	-82.7674	Pinellas	North Hwy	2020-09-01	2020-07-27	Estep	Deltamethrin	0.75	2	16	0	0	0	0	0	0	1	2	1	4	4
	28.1135	-82.7674	Pinellas	North Hwy	2020-09-01	2020-07-27	Estep	Deltamethrin	0.75	3	15	0	1	1	0	0	1	3	2	4	3	4
	28.1135	-82.7674	Pinellas	North Hwy	2020-09-01	2020-07-27	Estep	Deltamethrin	0.75	4															0	2.5	2.5	0	0	2.5	10	20	20	20	25
	28.1135	-82.7674	Pinellas	North Hwy	2020-09-01	2020-07-27	Estep	Deltamethrin	0	CTL	17	0	0	0	0	0	0	0	0	0	0	0			0	0	0	0	0	0	0	0	0	0	0
	28.1135	-82.7674	Pinellas	North Hwy	2020-09-01	2020-07-27	Estep	Malathion	400	1	14	0	0	0	0	0	7	11	14	12	13	14
	28.1135	-82.7674	Pinellas	North Hwy	2020-09-01	2020-07-27	Estep	Malathion	400	2	16	0	0	0	1	0	7	11	12	14	16	16
	28.1135	-82.7674	Pinellas	North Hwy	2020-09-01	2020-07-27	Estep	Malathion	400	3	16	0	0	0	0	0	8	12	13	15	16	16
	28.1135	-82.7674	Pinellas	North Hwy	2020-09-01	2020-07-27	Estep	Malathion	400	4															0	0	0	2.17391	0	47.8261	73.913	84.7826	89.1304	97.8261	100
	28.1135	-82.7674	Pinellas	North Hwy	2020-09-01	2020-07-27	Estep	Malathion	0	CTL	12	0	0	0	0	0	0	0	0	0	0	0			0	0	0	0	0	0	0	0	0	0	0
	27.8474	-82.6718	Pinellas	Sawgrass Lake	2020-07-06	2020-07-20	Estep	Permethrin	43	1	15	0	0	0	0	0	0	0	0	0	0	0
	27.8474	-82.6718	Pinellas	Sawgrass Lake	2020-07-06	2020-07-20	Estep	Permethrin	43	2	15	0	0	0	0	0	0	0	1	1	1	1
	27.8474	-82.6718	Pinellas	Sawgrass Lake	2020-07-06	2020-07-20	Estep	Permethrin	43	3	15	0	0	0	0	0	0	0	0	0	0	0
	27.8474	-82.6718	Pinellas	Sawgrass Lake	2020-07-06	2020-07-20	Estep	Permethrin	43	4															0	0	0	0	0	0	0	2.22222	2.22222	2.22222	2.22222
	27.8474	-82.6718	Pinellas	Sawgrass Lake	2020-07-06	2020-07-20	Estep	Permethrin	0	CTL	16	0	0	0	0	0	0	0	0	0	0	0			0	0	0	0	0	0	0	0	0	0	0
	27.8474	-82.6718	Pinellas	Sawgrass Lake	2020-09-01	2020-07-20	Estep	Deltamethrin	0.75	1	15	0	0	0	1	3	6	6	6	7	7	7
	27.8474	-82.6718	Pinellas	Sawgrass Lake	2020-09-01	2020-07-20	Estep	Deltamethrin	0.75	2	15	0	0	0	0	2	1	1	2	1	3	2
	27.8474	-82.6718	Pinellas	Sawgrass Lake	2020-09-01	2020-07-20	Estep	Deltamethrin	0.75	3	14	0	0	0	0	1	1	2	1	2	1	3
	27.8474	-82.6718	Pinellas	Sawgrass Lake	2020-09-01	2020-07-20	Estep	Deltamethrin	0.75	4															0	0	0	2.27273	13.6364	18.1818	20.4545	20.4545	22.7273	25	27.2727
	27.8474	-82.6718	Pinellas	Sawgrass Lake	2020-09-01	2020-07-20	Estep	Deltamethrin	0	CTL	16	0	0	0	0	0	0	0	0	0	0	0			0	0	0	0	0	0	0	0	0	0	0
	27.8474	-82.6718	Pinellas	Sawgrass Lake	2020-09-01	2020-07-20	Estep	Malathion	400	1	15	0	0	0	1	11	15	15	15	15	15	15
	27.8474	-82.6718	Pinellas	Sawgrass Lake	2020-09-01	2020-07-20	Estep	Malathion	400	2	15	0	0	0	0	5	13	14	15	15	15	15
	27.8474	-82.6718	Pinellas	Sawgrass Lake	2020-09-01	2020-07-20	Estep	Malathion	400	3	16	0	0	0	0	5	15	16	16	16	16	16
	27.8474	-82.6718	Pinellas	Sawgrass Lake	2020-09-01	2020-07-20	Estep	Malathion	400	4															0	0	0	2.17391	45.6522	93.4783	97.8261	100	100	100	100
	27.8474	-82.6718	Pinellas	Sawgrass Lake	2020-09-01	2020-07-20	Estep	Malathion	0	CTL	16	0	0	0	0	0	0	0	0	0	0	0			0	0	0	0	0	0	0	0	0	0	0
	27.9749	-82.7649	PInellas	Clearwater Nursery	2020-07-06	2020-08-26	Estep	Permethrin	43	1	0	0	0	0	0	0	0	0	0		0	0
	27.9749	-82.7649	PInellas	Clearwater Nursery	2020-07-06	2020-08-26	Estep	Permethrin	43	2	0	0	0	0	0	0	0	0	0		0	0
	27.9749	-82.7649	PInellas	Clearwater Nursery	2020-07-06	2020-08-26	Estep	Permethrin	43	3	0	0	0	0	0	0	0	0	0		0	0
	27.9749	-82.7649	PInellas	Clearwater Nursery	2020-07-06	2020-08-26	Estep	Permethrin	43	4															0	0	0	0	0	0	0	0		0	0
	27.9749	-82.7649	PInellas	Clearwater Nursery	2020-07-06	2020-08-26	Estep	Permethrin	0	CTL	0	0	0	0	0	0	0	0	0	0	0	0			0	0	0	0	0	0	0	0	0	0	0
	27.9749	-82.7649	PInellas	Clearwater Nursery	2020-09-01	2020-08-26	Estep	Deltamethrin	0.75	1	0	0	0	0	0	0	0	0	0	0	0	0
	27.9749	-82.7649	PInellas	Clearwater Nursery	2020-09-01	2020-08-26	Estep	Deltamethrin	0.75	2	0	0	0	0	0	0	0	0	0	0	0	0
	27.9749	-82.7649	PInellas	Clearwater Nursery	2020-09-01	2020-08-26	Estep	Deltamethrin	0.75	3	0	0	0	0	0	0	0	0	0	0	0	0
	27.9749	-82.7649	PInellas	Clearwater Nursery	2020-09-01	2020-08-26	Estep	Deltamethrin	0.75	4															0	0	0	0	0	0	0	0	0	0	0
	27.9749	-82.7649	PInellas	Clearwater Nursery	2020-09-01	2020-08-26	Estep	Deltamethrin	0	CTL	0	0	0	0	0	0	0	0	0	0	0	0			0	0	0	0	0	0	0	0	0	0	0
	27.9749	-82.7649	PInellas	Clearwater Nursery	2020-09-01	2020-08-26	Estep	Malathion	400	1	0	0	0	0	0	0	0	0	0		0	0
	27.9749	-82.7649	PInellas	Clearwater Nursery	2020-09-01	2020-08-26	Estep	Malathion	400	2	0	0	0	0	0	0	0	0	0		0	0
	27.9749	-82.7649	PInellas	Clearwater Nursery	2020-09-01	2020-08-26	Estep	Malathion	400	3	0	0	0	0	0	0	0	0	0		0	0
	27.9749	-82.7649	PInellas	Clearwater Nursery	2020-09-01	2020-08-26	Estep	Malathion	400	4															0	0	0	0	0	0	0	0		0	0
	27.9749	-82.7649	PInellas	Clearwater Nursery	2020-09-01	2020-08-26	Estep	Malathion	0	CTL	0	0	0	0	0	0	0	0	0	0	0	0			0	0	0	0	0	0	0	0	0	0	0
	27.7256	-82.651	Pinellas	Lake Maggiore	2020-07-06	2020-07-19	Estep	Permethrin	43	1	20	0	0	0	0	0	0	0	0	0	0	0
	27.7256	-82.651	Pinellas	Lake Maggiore	2020-07-06	2020-07-19	Estep	Permethrin	43	2	22	0	0	0	0	0	0	0	0	0	0	0
	27.7256	-82.651	Pinellas	Lake Maggiore	2020-07-06	2020-07-19	Estep	Permethrin	43	3	15	0	0	0	0	0	0	0	0	0	0	0
	27.7256	-82.651	Pinellas	Lake Maggiore	2020-07-06	2020-07-19	Estep	Permethrin	43	4															0	0	0	0	0	0	0	0	0	0	0
	27.7256	-82.651	Pinellas	Lake Maggiore	2020-07-06	2020-07-19	Estep	Permethrin	0	CTL	15	0	0	0	0	0	0	0	0	0	0	0			0	0	0	0	0	0	0	0	0	0	0
	27.7256	-82.651	Pinellas	Lake Maggiore	2020-07-06	2020-07-19	Estep	Deltamethrin	0.75	1	15	0	0	0	0	0	0	0	1	2	2	4
	27.7256	-82.651	Pinellas	Lake Maggiore	2020-07-06	2020-07-19	Estep	Deltamethrin	0.75	2	13	0	0	0	0	0	0	0	1	1	1	2
	27.7256	-82.651	Pinellas	Lake Maggiore	2020-07-06	2020-07-19	Estep	Deltamethrin	0.75	3	16	0	0	0	0	0	0	0	0	0	0	1
	27.7256	-82.651	Pinellas	Lake Maggiore	2020-07-06	2020-07-19	Estep	Deltamethrin	0.75	4															0	0	0	0	0	0	0	4.54545	6.81818	6.81818	15.9091
	27.7256	-82.651	Pinellas	Lake Maggiore	2020-07-06	2020-07-19	Estep	Deltamethrin	0	CTL	17	0	0	0	0	0	0	0	0	0	0	0			0	0	0	0	0	0	0	0	0	0	0
	27.7256	-82.651	Pinellas	Lake Maggiore	2020-07-06	2020-07-19	Estep	Malathion	400	1	16	0	0	0	1	10	13	15	16	16	16	16
	27.7256	-82.651	Pinellas	Lake Maggiore	2020-07-06	2020-07-19	Estep	Malathion	400	2	12	0	0	0	0	6	10	10	11	12	12	12
	27.7256	-82.651	Pinellas	Lake Maggiore	2020-07-06	2020-07-19	Estep	Malathion	400	3	15	0	0	0	0	4	11	13	15	15	15	15
	27.7256	-82.651	Pinellas	Lake Maggiore	2020-07-06	2020-07-19	Estep	Malathion	400	4															0	0	0	2.32558	46.5116	79.0698	88.3721	97.6744	100	100	100
	27.7256	-82.651	Pinellas	Lake Maggiore	2020-07-06	2020-07-19	Estep	Malathion	0	CTL	18	0	0	0	0	0	0	0	0	0	0	0			0	0	0	0	0	0	0	0	0	0	0
	27.8294	-82.7476	PInellas	Cross Bayou	2020-07-06	2020-07-19	Estep	Permethrin	43	1	17	0	0	0	0	0	0	0	0	0	0	0
	27.8294	-82.7476	PInellas	Cross Bayou	2020-07-06	2020-07-19	Estep	Permethrin	43	2	15	0	0	0	0	0	0	0	0	0	0	0
	27.8294	-82.7476	PInellas	Cross Bayou	2020-07-06	2020-07-19	Estep	Permethrin	43	3	18	0	0	0	0	0	0	0	0	0	0	0
	27.8294	-82.7476	PInellas	Cross Bayou	2020-07-06	2020-07-19	Estep	Permethrin	43	4															0	0	0	0	0	0	0	0	0	0	0
	27.8294	-82.7476	PInellas	Cross Bayou	2020-07-06	2020-07-19	Estep	Permethrin	0	CTL	17	0	0	0	0	0	0	0	0	0	0	0			0	0	0	0	0	0	0	0	0	0	0
	27.8294	-82.7476	PInellas	Cross Bayou	2020-07-06	2020-07-19	Estep	Deltamethrin	0.75	1	18	0	0	0	0	0	1	2	3	4	6	6
	27.8294	-82.7476	PInellas	Cross Bayou	2020-07-06	2020-07-19	Estep	Deltamethrin	0.75	2	13	0	0	0	0	0	0	0	2	3	2	3
	27.8294	-82.7476	PInellas	Cross Bayou	2020-07-06	2020-07-19	Estep	Deltamethrin	0.75	3	17	0	0	0	0	1	1	2	2	2	2	2
	27.8294	-82.7476	PInellas	Cross Bayou	2020-07-06	2020-07-19	Estep	Deltamethrin	0.75	4															0	0	0	0	2.08333	4.16667	8.33333	14.5833	18.75	20.8333	22.9167
	27.8294	-82.7476	PInellas	Cross Bayou	2020-07-06	2020-07-19	Estep	Deltamethrin	0	CTL	16	0	0	0	0	0	0	0	0	0	0	0			0	0	0	0	0	0	0	0	0	0	0
	27.8294	-82.7476	PInellas	Cross Bayou	2020-07-06	2020-07-19	Estep	Malathion	400	1	16	0	1	0	0	6	12	14	15	16	16	16
	27.8294	-82.7476	PInellas	Cross Bayou	2020-07-06	2020-07-19	Estep	Malathion	400	2	15	0	0	0	0	6	13	14	15	15	15	15
	27.8294	-82.7476	PInellas	Cross Bayou	2020-07-06	2020-07-19	Estep	Malathion	400	3	14	0	0	0	1	3	6	11	12	14	14	14
	27.8294	-82.7476	PInellas	Cross Bayou	2020-07-06	2020-07-19	Estep	Malathion	400	4															0	2.22222	0	2.22222	33.3333	68.8889	86.6667	93.3333	100	100	100
	27.8294	-82.7476	PInellas	Cross Bayou	2020-07-06	2020-07-19	Estep	Malathion	0	CTL	14	0	0	0	0	0	0	0	0	0	0	0			0	0	0	0	0	0	0	0	0	0	0
	28.1523	-82.6631	Pinellas	Keller Water Treatment	2020-07-06	2020-08-25	Estep	Permethrin	43	1	13	0	0	0	1	2	5	6	11	11	13	13
	28.1523	-82.6631	Pinellas	Keller Water Treatment	2020-07-06	2020-08-25	Estep	Permethrin	43	2	17	0	0	2	5	8	12	14	14	15	17	17
	28.1523	-82.6631	Pinellas	Keller Water Treatment	2020-07-06	2020-08-25	Estep	Permethrin	43	3	14	0	0	1	4	4	7	9	10	11	14	14
	28.1523	-82.6631	Pinellas	Keller Water Treatment	2020-07-06	2020-08-25	Estep	Permethrin	43	4															0	0	6.81818	22.7273	31.8182	54.5455	65.9091	79.5455	84.0909	100	100
	28.1523	-82.6631	Pinellas	Keller Water Treatment	2020-07-06	2020-08-25	Estep	Permethrin	0	CTL	16	0	0	0	0	0	0	0	0	0	0	0			0	0	0	0	0	0	0	0	0	0	0
	28.1523	-82.6631	Pinellas	Keller Water Treatment	2020-07-06	2020-08-25	Estep	Deltamethrin	0.75	1	17	0	0	0	1	6	12	14	17	17	17	17
	28.1523	-82.6631	Pinellas	Keller Water Treatment	2020-07-06	2020-08-25	Estep	Deltamethrin	0.75	2	15	0	0	2	2	8	10	13	15	15	15	15
	28.1523	-82.6631	Pinellas	Keller Water Treatment	2020-07-06	2020-08-25	Estep	Deltamethrin	0.75	3	15	0	1	1	2	8	9	11	12	15	15	15
	28.1523	-82.6631	Pinellas	Keller Water Treatment	2020-07-06	2020-08-25	Estep	Deltamethrin	0.75	4															0	2.12766	6.38298	10.6383	46.8085	65.9574	80.8511	93.617	100	100	100
	28.1523	-82.6631	Pinellas	Keller Water Treatment	2020-07-06	2020-08-25	Estep	Deltamethrin	0	CTL	17	0	0	0	0	0	0	0	1	0	0	0			0	0	0	0	0	0	0	5.88235	0	0	0
	28.1523	-82.6631	Pinellas	Keller Water Treatment	2020-07-06	2020-08-25	Estep	Malathion	400	1	15	0	0	0	0	1	5	11	13	14	14	14
	28.1523	-82.6631	Pinellas	Keller Water Treatment	2020-07-06	2020-08-25	Estep	Malathion	400	2	15	0	0	0	0	0	4	11	13	13	15	15
	28.1523	-82.6631	Pinellas	Keller Water Treatment	2020-07-06	2020-08-25	Estep	Malathion	400	3	15	0	0	0	0	4	8	12	12	15	15	15
	28.1523	-82.6631	Pinellas	Keller Water Treatment	2020-07-06	2020-08-25	Estep	Malathion	400	4															0	0	0	0	11.1111	37.7778	75.5556	84.4444	93.3333	97.7778	97.7778
	28.1523	-82.6631	Pinellas	Keller Water Treatment	2020-07-06	2020-08-25	Estep	Malathion	0	CTL	17	0	0	0	0	0	0	0	1	1	0	0			0	0	0	0	0	0	0	5.88235	5.88235	0	0
	27.879	-82.8043	PInellas	Walsingham Park	2020-07-06	2020-08-26	Estep	Permethrin	43	1	17	0	0	0	0		2	3	4	4	4	4
	27.879	-82.8043	PInellas	Walsingham Park	2020-07-06	2020-08-26	Estep	Permethrin	43	2	15	0	0	0	1	0	0	2	3	3	5	6
	27.879	-82.8043	PInellas	Walsingham Park	2020-07-06	2020-08-26	Estep	Permethrin	43	3	15	0	0	0	0	0	1	0	3	3	3	4
	27.879	-82.8043	PInellas	Walsingham Park	2020-07-06	2020-08-26	Estep	Permethrin	43	4															0	0	0	2.12766	0	6.38298	10.6383	21.2766	21.2766	25.5319	29.7872
	27.879	-82.8043	PInellas	Walsingham Park	2020-07-06	2020-08-26	Estep	Permethrin	0	CTL	16	0	0	0	0	0	0	0	0	1	1	1			0	0	0	0	0	0	0	0	6.25	6.25	6.25
	27.879	-82.8043	PInellas	Walsingham Park	2020-07-06	2020-08-26	Estep	Deltamethrin	0.75	1	18	0	0	0	0	3	3	7	9	10	11	11
	27.879	-82.8043	PInellas	Walsingham Park	2020-07-06	2020-08-26	Estep	Deltamethrin	0.75	2	17	0	0	0	0	0	0	3	6	9	6	6
	27.879	-82.8043	PInellas	Walsingham Park	2020-07-06	2020-08-26	Estep	Deltamethrin	0.75	3	15	0	0	0	0	1	5	5	5	7	7	7
	27.879	-82.8043	PInellas	Walsingham Park	2020-07-06	2020-08-26	Estep	Deltamethrin	0.75	4															0	0	0	0	8	16	30	40	52	48	48
	27.879	-82.8043	PInellas	Walsingham Park	2020-07-06	2020-08-26	Estep	Deltamethrin	0	CTL	15	0	0	0	0	0	0	0	0	0	0	0			0	0	0	0	0	0	0	0	0	0	0
	27.879	-82.8043	PInellas	Walsingham Park	2020-07-06	2020-08-26	Estep	Malathion	400	1	15	0	0	0	0	1	4	8	10	10	13	13
	27.879	-82.8043	PInellas	Walsingham Park	2020-07-06	2020-08-26	Estep	Malathion	400	2	17	0	0	0	0	1	10	13	14	16	16	16
	27.879	-82.8043	PInellas	Walsingham Park	2020-07-06	2020-08-26	Estep	Malathion	400	3	16	0	0	0	0	1	7	11	13	14	14	15
	27.879	-82.8043	PInellas	Walsingham Park	2020-07-06	2020-08-26	Estep	Malathion	400	4															0	0	0	0	6.25	43.75	66.6667	77.0833	83.3333	89.5833	91.6667
	27.879	-82.8043	PInellas	Walsingham Park	2020-07-06	2020-08-26	Estep	Malathion	0	CTL	15	0	0	0	0	0	0	0	0	0	0	0			0	0	0	0	0	0	0	0	0	0	0
	28.0043	-81.9601	Polk	"E"	2020-09-16	2020-10-05	Estep	Permethrin	43	1	15	0	0	0	0	1	2	3	3	4	7	6
	28.0043	-81.9601	Polk	"E"	2020-09-16	2020-10-05	Estep	Permethrin	43	2	16	0	0	0	1	1	0	2	3	4	3	4
	28.0043	-81.9601	Polk	"E"	2020-09-16	2020-10-05	Estep	Permethrin	43	3	15	0	0	0	0	0	0	1	1	2	2	4
	28.0043	-81.9601	Polk	"E"	2020-09-16	2020-10-05	Estep	Permethrin	43	4															0	0	0	2.17391	4.34783	4.34783	13.0435	15.2174	21.7391	26.087	30.4348
	28.0043	-81.9601	Polk	"E"	2020-09-16	2020-10-05	Estep		0	CTL
	28.0043	-81.9601	Polk	"E"	2020-09-16	2020-10-05	Estep	Deltamethrin	0.75	1	11	0	0	0	0	0	1	1	3	1	1	5
	28.0043	-81.9601	Polk	"E"	2020-09-16	2020-10-05	Estep	Deltamethrin	0.75	2	16	0	0	0	0	0	1	1	2	2	5	3
	28.0043	-81.9601	Polk	"E"	2020-09-16	2020-10-05	Estep	Deltamethrin	0.75	3	16	0	0	0	0	2	2	1	2	3	1	3
	28.0043	-81.9601	Polk	"E"	2020-09-16	2020-10-05	Estep	Deltamethrin	0.75	4															0	0	0	0	4.65116	9.30233	6.97674	16.2791	13.9535	16.2791	25.5814
	28.0043	-81.9601	Polk	"E"	2020-09-16	2020-10-05	Estep		0	CTL	16	0	0	0	0	0	0	0	0	0	0	0			0	0	0	0	0	0	0	0	0	0	0
	28.0043	-81.9601	Polk	"E"	2020-09-16	2020-10-05	Estep	Malathion	400	1	16	0	0	0	0	0	1	7	8	12	12	13
	28.0043	-81.9601	Polk	"E"	2020-09-16	2020-10-05	Estep	Malathion	400	2	18	0	0	0	0	0	3	6	12	16	18	18
	28.0043	-81.9601	Polk	"E"	2020-09-16	2020-10-05	Estep	Malathion	400	3	15	0	0	0	0	1	2	6	9	13	14	14
	28.0043	-81.9601	Polk	"E"	2020-09-16	2020-10-05	Estep	Malathion	400	4															0	0	0	0	2.04082	12.2449	38.7755	59.1837	83.6735	89.7959	91.8367
	28.0043	-81.9601	Polk	"E"	2020-09-16	2020-10-05	Estep	Malathion	0	CTL	16	0	0	0	0	0	0	0	0	0	0	0			0	0	0	0	0	0	0	0	0	0	0
	27.896	-81.8497	Polk	Tire Center	2020-09-16	2020-09-01	Ana R	Permethrin 7/28/20	43	1	17	0	0	0	0	6	13	15	15	15	15	15	11
	27.896	-81.8497	Polk	Tire Center	2020-09-16	2020-09-01	Ana R	Permethrin 7/28/20	43	2	19	0	0	0	0	2	0	7	12	12	12	14	12
	27.896	-81.8497	Polk	Tire Center	2020-09-16	2020-09-01	Ana R	Permethrin 7/28/20	43	3	14	0	0	0	0	0	2	4	5	5	6	6	10
	27.896	-81.8497	Polk	Tire Center	2020-09-16	2020-09-01	Ana R	Permethrin 7/28/20	43	4	19	0	0	0	0	2	5	8	8	10	10	10	8		0	0	0	0	14.4928	28.9855	49.2754	57.971	60.8696	62.3188	65.2174	59.4203	5.7971
	27.896	-81.8497	Polk	Tire Center	2020-09-16	2020-09-01	Ana R	Permethrin 7/28/20	0	CTL	13	0	0	0	0	0	0	0	0	0	0	0	0		0	0	0	0	0	0	0	0	0	0	0	0
	27.896	-81.8497	Polk	Tire Center	2020-09-16	2020-09-01	Ana R.	Malathion 8/24/20	400	1	15	0	0	0	0	0	11	14	14	14	14	15
	27.896	-81.8497	Polk	Tire Center	2020-09-16	2020-09-01	Ana R.	Malathion 8/24/20	400	2	19	0	0	0	0	7	17	18	19	19	19	19
	27.896	-81.8497	Polk	Tire Center	2020-09-16	2020-09-01	Ana R.	Malathion 8/24/20	400	3	17	0	0	0	0	10	14	16	17	17	17	17
	27.896	-81.8497	Polk	Tire Center	2020-09-16	2020-09-01	Ana R.	Malathion 8/24/20	400	4	19	0	0	0	0	13	17	19	19	19	19	19			0	0	0	0	42.8571	84.2857	95.7143	98.5714	98.5714	98.5714	100
	27.896	-81.8497	Polk	Tire Center	2020-09-16	2020-09-01	Ana R.	Malathion 8/24/20	0	CTL	10	0	0	0	0	0	0	0	0	0	0	0			0	0	0	0	0	0	0	0	0	0	0
	28.8705	-80.8542	Volusia	S. County St.	2020-09-09	2020-10-02	Ana R	Permethrin 7/28/20	43	1	14	0	0	0	1	4	4	11	11	10	10	11	7
	28.8705	-80.8542	Volusia	S. County St.	2020-09-09	2020-10-02	Ana R	Permethrin 7/28/20	43	2	8	0	0	0	0	0	0	1	1	4	4	7	2
	28.8705	-80.8542	Volusia	S. County St.	2020-09-09	2020-10-02	Ana R	Permethrin 7/28/20	43	3	22	0	0	0	0	4	6	10	18	18	18	18	12
	28.8705	-80.8542	Volusia	S. County St.	2020-09-09	2020-10-02	Ana R	Permethrin 7/28/20	43	4	9	0	0	0	0	0	0	0	1	1	3	3	3		0	0	0	1.88679	15.0943	18.8679	41.5094	58.4906	62.2642	66.0377	73.5849	45.283	28.3019
	28.8705	-80.8542	Volusia	S. County St.	2020-09-09	2020-10-02	Ana R	Permethrin 7/28/20	0	CTL	13	0	0	0	0	0	0	0	0	0	0	0	0		0	0	0	0	0	0	0	0	0	0	0	0
	28.8705	-80.8542	Volusia	S. County St.	2020-09-09	2020-10-07	Ana R.	Deltamethrin 6/16/20	0.75	1	11	0	0	0	0	0	3	5	5	5	5	5	0
	28.8705	-80.8542	Volusia	S. County St.	2020-09-09	2020-10-07	Ana R.	Deltamethrin 6/16/20	0.75	2	14	0	0	0	0	0	1	1	1	1	2	3	0
	28.8705	-80.8542	Volusia	S. County St.	2020-09-09	2020-10-07	Ana R.	Deltamethrin 6/16/20	0.75	3	8	0	0	0	0	0	0	0	0	1	1	2	2
	28.8705	-80.8542	Volusia	S. County St.	2020-09-09	2020-10-07	Ana R.	Deltamethrin 6/16/20	0.75	4	12	0	0	0	0	0	0	1	1	1	3	3	2		0	0	0	0	0	8.88889	15.5556	15.5556	17.7778	24.4444	28.8889
	28.8705	-80.8542	Volusia	S. County St.	2020-09-09	2020-10-07	Ana R.	Deltamethrin 6/16/20	0	CTL	6	0	0	0	0	0	0	0	0	0	0	0	0		0	0	0	0	0	0	0	0	0	0	0
	28.8705	-80.8542	Volusia	S. County St.	2020-09-09	2020-10-02	Ana R.	Malathion 9/22/20	400	1	16	0	0	0	0	5	14	16	16	16	16	16
	28.8705	-80.8542	Volusia	S. County St.	2020-09-09	2020-10-02	Ana R.	Malathion 9/22/20	400	2	15	0	0	0	0	1	11	15	15	15	15	15
	28.8705	-80.8542	Volusia	S. County St.	2020-09-09	2020-10-02	Ana R.	Malathion 9/22/20	400	3	11	0	0	0	0	1	10	10	10	10	10	10
	28.8705	-80.8542	Volusia	S. County St.	2020-09-09	2020-10-02	Ana R.	Malathion 9/22/20	400	4	10	0	0	0	0	1	8	9	9	10	10	10			0	0	0	0	15.3846	82.6923	96.1538	96.1538	98.0769	98.0769	98.0769
	28.8705	-80.8542	Volusia	S. County St.	2020-09-09	2020-10-02	Ana R.	Malathion 9/22/20	0	CTL	7	0	0	0	0	0	0	0	0	0	0	0			0	0	0	0	0	0	0	0	0	0	0
	30.3845	-86.3513	Walton	San Destin	2020-08-13	2020-08-27	Estep	Permethrin	43	1	17	0	0	0	0	0	0	0	0	2	3	3
	30.3845	-86.3513	Walton	San Destin	2020-08-13	2020-08-27	Estep	Permethrin	43	2	16	0	0	0	0	0	0	0	0	0	3	3
	30.3845	-86.3513	Walton	San Destin	2020-08-13	2020-08-27	Estep	Permethrin	43	3	17	0	0	0	0	0	0	0	0	0	0	0
	30.3845	-86.3513	Walton	San Destin	2020-08-13	2020-08-27	Estep	Permethrin	43	4															0	0	0	0	0	0	0	0	4	12	12	0	12
	30.3845	-86.3513	Walton	San Destin	2020-08-13	2020-08-27	Estep	Permethrin	0	CTL	17	0	0	0	0	0	0	0	0	0	0	0			0	0	0	0	0	0	0	0	0	0	0	0
	30.3845	-86.3513	Walton	San Destin	2020-08-13	2020-08-27	Estep	Deltamethrin	0.75	1	14	0	0	0	0	0	1	2	2	2	4	3
	30.3845	-86.3513	Walton	San Destin	2020-08-13	2020-08-27	Estep	Deltamethrin	0.75	2	15	0	0	0	0	0	0	0	0	1	1	1
	30.3845	-86.3513	Walton	San Destin	2020-08-13	2020-08-27	Estep	Deltamethrin	0.75	3	18	0	0	0	0	0	1	1	1	2	2	1
	30.3845	-86.3513	Walton	San Destin	2020-08-13	2020-08-27	Estep	Deltamethrin	0.75	4															0	0	0	0	0	4.25532	6.38298	6.38298	10.6383	14.8936	10.6383
	30.3845	-86.3513	Walton	San Destin	2020-08-13	2020-08-27	Estep	Deltamethrin	0	CTL	17	0	0	0	0	0	0	0	0	0	0	0			0	0	0	0	0	0	0	0	0	0	0
	30.3845	-86.3513	Walton	San Destin	2020-08-13	2020-08-27	Estep	Malathion	400	1	18	0	0	0	0	0	2	7	10	12	14	15
	30.3845	-86.3513	Walton	San Destin	2020-08-13	2020-08-27	Estep	Malathion	400	2	19	0	0	0	0	0	1	6	9	17	16	19
	30.3845	-86.3513	Walton	San Destin	2020-08-13	2020-08-27	Estep	Malathion	400	3	18	0	0	0	0	0	6	15	12	15	17	16
	30.3845	-86.3513	Walton	San Destin	2020-08-13	2020-08-27	Estep	Malathion	400	4															0	0	0	0	0	16.3636	50.9091	56.3636	80	85.4545	90.9091
	30.3845	-86.3513	Walton	San Destin	2020-08-13	2020-08-27	Estep	Malathion	0	CTL	17	0	0	0	0	0	0	0	0	0	0	0			0	0	0	0	0	0	0	0	0	0	0
	30.3211	-86.1408	Walton	ODESSA ST	2020-09-09	2020-09-30	Estep	Permethrin	43	1	17	0	1	0	1	1	1	2	4	6	6	6
	30.3211	-86.1408	Walton	ODESSA ST	2020-09-09	2020-09-30	Estep	Permethrin	43	2	18	0	0	0	0	0	0	1	3	3	3	3
	30.3211	-86.1408	Walton	ODESSA ST	2020-09-09	2020-09-30	Estep	Permethrin	43	3	22	0	1	0	1	1	2	1	3	7	7	8
	30.3211	-86.1408	Walton	ODESSA ST	2020-09-09	2020-09-30	Estep	Permethrin	43	4															0	3.50877	0	3.50877	3.50877	5.26316	7.01754	17.5439	28.0702	28.0702	29.8246
	30.3211	-86.1408	Walton	ODESSA ST	2020-09-09	2020-09-30	Estep		0	CTL
	30.3211	-86.1408	Walton	ODESSA ST	2020-09-09	2020-09-30	Estep	Deltamethrin	0.75	1	28	0	2	2	2	2	6	8	9	9	8	9
	30.3211	-86.1408	Walton	ODESSA ST	2020-09-09	2020-09-30	Estep	Deltamethrin	0.75	2	22	0	1	1	1	1	2	2	3	3	7	6
	30.3211	-86.1408	Walton	ODESSA ST	2020-09-09	2020-09-30	Estep	Deltamethrin	0.75	3	13	0	0	0	0	0	0	1	2	2	5	7
	30.3211	-86.1408	Walton	ODESSA ST	2020-09-09	2020-09-30	Estep	Deltamethrin	0.75	4															0	4.7619	4.7619	4.7619	4.7619	12.6984	17.4603	22.2222	22.2222	31.746	34.9206
	30.3211	-86.1408	Walton	ODESSA ST	2020-09-09	2020-09-30	Estep		0	CTL
	30.3211	-86.1408	Walton	ODESSA ST	2020-09-09	2020-09-30	Estep	Malathion	400	1	18	0	0	0	0	1	7	7	10	11	14	14
	30.3211	-86.1408	Walton	ODESSA ST	2020-09-09	2020-09-30	Estep	Malathion	400	2	20	0	0	0	1	1	6	5	9	12	13	13
	30.3211	-86.1408	Walton	ODESSA ST	2020-09-09	2020-09-30	Estep	Malathion	400	3	18	0	0	0	0	0	3	7	10	13	14	15
	30.3211	-86.1408	Walton	ODESSA ST	2020-09-09	2020-09-30	Estep	Malathion	400	4															0	0	0	1.78571	3.57143	28.5714	33.9286	51.7857	64.2857	73.2143	75
	30.3211	-86.1408	Walton	ODESSA ST	2020-09-09	2020-09-30	Estep	Malathion	0	CTL	21	0	0	0	0	0	0	0	0	0	0	0			0	0	0	0	0	0	0	0	0	0	0
	30.3198	-86.1352	Walton	Savannah St.	2020-09-09	2020-09-30	Estep	Permethrin	43	1	17	0	0	0	0	5	7	14	15	15	16	16
	30.3198	-86.1352	Walton	Savannah St.	2020-09-09	2020-09-30	Estep	Permethrin	43	2	16	0	0	0	0	3	7	10	9	15	14	15
	30.3198	-86.1352	Walton	Savannah St.	2020-09-09	2020-09-30	Estep	Permethrin	43	3	15	0	0	0	0	4	9	10	14	15	15	15
	30.3198	-86.1352	Walton	Savannah St.	2020-09-09	2020-09-30	Estep	Permethrin	43	4															0	0	0	0	25	47.9167	70.8333	79.1667	93.75	93.75	95.8333
	30.3198	-86.1352	Walton	Savannah St.	2020-09-09	2020-09-30	Estep		0	CTL
	30.3198	-86.1352	Walton	Savannah St.	2020-09-09	2020-09-30	Estep	Deltamethrin	0.75	1	17	0	0	0	0	3	6	6	5	8	8	14
	30.3198	-86.1352	Walton	Savannah St.	2020-09-09	2020-09-30	Estep	Deltamethrin	0.75	2	17	0	0	0	0	2	4	6	7	7	10	11
	30.3198	-86.1352	Walton	Savannah St.	2020-09-09	2020-09-30	Estep	Deltamethrin	0.75	3	16	0	0	0	0	2	3	4	5	6	9	10
	30.3198	-86.1352	Walton	Savannah St.	2020-09-09	2020-09-30	Estep	Deltamethrin	0.75	4															0	0	0	0	14	26	32	34	42	54	70
	30.3198	-86.1352	Walton	Savannah St.	2020-09-09	2020-09-30	Estep		0	CTL
	30.3198	-86.1352	Walton	Savannah St.	2020-09-09	2020-09-30	Estep	Malathion	400	1	20	0	0	0	2	7	11	16	19	20	20	20
	30.3198	-86.1352	Walton	Savannah St.	2020-09-09	2020-09-30	Estep	Malathion	400	2	17	0	0	1	1	8	8	13	15	17	17	17
	30.3198	-86.1352	Walton	Savannah St.	2020-09-09	2020-09-30	Estep	Malathion	400	3	16	0	0	1	0	7	11	15	16	16	16	16
	30.3198	-86.1352	Walton	Savannah St.	2020-09-09	2020-09-30	Estep	Malathion	400	4															0	0	3.77358	5.66038	41.5094	56.6038	83.0189	94.3396	100	100	100
	30.3198	-86.1352	Walton	Savannah St.	2020-09-09	2020-09-30	Estep	Malathion	0	CTL	23	0	0	0	0	0	0	0	0	0	0	0			0	0	0	0	0	0	0	0	0	0	0
	30.3367	-86.1652	Walton	Monet Monet	2020-08-13	2020-08-28	Estep	Permethrin	43	1	15	0	0	0	0	0	0	0	0	0	0	0
	30.3367	-86.1652	Walton	Monet Monet	2020-08-13	2020-08-28	Estep	Permethrin	43	2	14	0	0	0	0	0	0	0	0	1	1	4
	30.3367	-86.1652	Walton	Monet Monet	2020-08-13	2020-08-28	Estep	Permethrin	43	3	13	0	0	0	0	0	0	0	0	1	1	1
	30.3367	-86.1652	Walton	Monet Monet	2020-08-13	2020-08-28	Estep	Permethrin	43	4															0	0	0	0	0	0	0	0	4.7619	4.7619	11.9048
	30.3367	-86.1652	Walton	Monet Monet	2020-08-13	2020-08-28	Estep		0	CTL
	30.3367	-86.1652	Walton	Monet Monet	2020-08-13	2020-08-28	Estep	Deltamethrin	0.75	1	13	0	0	0	0	0	0	0	0	0	0	0
	30.3367	-86.1652	Walton	Monet Monet	2020-08-13	2020-08-28	Estep	Deltamethrin	0.75	2	13	0	0	0	0	0	0	0	0	0	0	1
	30.3367	-86.1652	Walton	Monet Monet	2020-08-13	2020-08-28	Estep	Deltamethrin	0.75	3	15	0	0	0	0	0	0	0	0	0	0	0
	30.3367	-86.1652	Walton	Monet Monet	2020-08-13	2020-08-28	Estep	Deltamethrin	0.75	4															0	0	0	0	0	0	0	0	0	0	2.43902
	30.3367	-86.1652	Walton	Monet Monet	2020-08-13	2020-08-28	Estep		0	CTL	15	0	0	0	0	0	0	0	0	0	0	0			0	0	0	0	0	0	0	0	0	0	0
	30.3367	-86.1652	Walton	Monet Monet	2020-08-13	2020-08-28	Estep	Malathion	400	1	16	0	0	0	0	1	4	9	12	14	15	15
	30.3367	-86.1652	Walton	Monet Monet	2020-08-13	2020-08-28	Estep	Malathion	400	2	15	0	0	0	0	1	1	3	8	10	10	10
	30.3367	-86.1652	Walton	Monet Monet	2020-08-13	2020-08-28	Estep	Malathion	400	3	14	0	0	0	0	0	3	4	7	9	11	11
	30.3367	-86.1652	Walton	Monet Monet	2020-08-13	2020-08-28	Estep	Malathion	400	4															0	0	0	0	4.44444	17.7778	35.5556	60	73.3333	80	80
	30.3367	-86.1652	Walton	Monet Monet	2020-08-13	2020-08-28	Estep	Malathion	0	CTL	12	0	0	0	0	0	0	0	0	0	0	0			0	0	0	0	0	0	0	0	0	0	0
	30.3207	-86.1394	Walton	Seaside	2020-08-13	2020-08-27	Estep	Permethrin	43	1	13	0	0	0	0	0	0	0	0	0	0	0
	30.3207	-86.1394	Walton	Seaside	2020-08-13	2020-08-27	Estep	Permethrin	43	2	14	0	0	0	0	0	0	0	0	0	1	1
	30.3207	-86.1394	Walton	Seaside	2020-08-13	2020-08-27	Estep	Permethrin	43	3	13	0	0	0	0	0	0	0	0	0	0	0
	30.3207	-86.1394	Walton	Seaside	2020-08-13	2020-08-27	Estep	Permethrin	43	4															0	0	0	0	0	0	0	0	0	2.5	2.5
	30.3207	-86.1394	Walton	Seaside	2020-08-13	2020-08-27	Estep		0	CTL	14	0	0	0	0	0	0	0	0	0	0	0			0	0	0	0	0	0	0	0	0	0	0
	30.3207	-86.1394	Walton	Seaside	2020-08-13	2020-08-27	Estep	Deltamethrin	0.75	1	12	0	0	0	0	0	0	0	1	1	1	2
	30.3207	-86.1394	Walton	Seaside	2020-08-13	2020-08-27	Estep	Deltamethrin	0.75	2	11	0	0	0	0	0	0	0	0	0	0	0
	30.3207	-86.1394	Walton	Seaside	2020-08-13	2020-08-27	Estep	Deltamethrin	0.75	3	12	0	0	0	0	0	0	0	0	0	0	1
	30.3207	-86.1394	Walton	Seaside	2020-08-13	2020-08-27	Estep	Deltamethrin	0.75	4															0	0	0	0	0	0	0	2.85714	2.85714	2.85714	8.57143
	30.3207	-86.1394	Walton	Seaside	2020-08-13	2020-08-27	Estep		0	CTL	14	0	0	0	0	0	0	0	0	0	0	0			0	0	0	0	0	0	0	0	0	0	0
	30.3207	-86.1394	Walton	Seaside	2020-08-13	2020-08-27	Estep	Malathion	400	1	13	0	0	0	0	0	0	2	4	5	5	5
	30.3207	-86.1394	Walton	Seaside	2020-08-13	2020-08-27	Estep	Malathion	400	2	12	0	0	0	0	0	0	0	2	4	4	7
	30.3207	-86.1394	Walton	Seaside	2020-08-13	2020-08-27	Estep	Malathion	400	3	13	0	0	0	1	0	1	1	4	6	6	6
	30.3207	-86.1394	Walton	Seaside	2020-08-13	2020-08-27	Estep	Malathion	400	4															0	0	0	2.63158	0	2.63158	7.89474	26.3158	39.4737	39.4737	47.3684
	30.3207	-86.1394	Walton	Seaside	2020-08-13	2020-08-27	Estep	Malathion	0	CTL	12	0	0	0	0	0	0	0	0	0	0	0			0	0	0	0	0	0	0	0	0	0	0
	30.3139	-86.088	Walton	Seagrove Beach	2020-08-13	2020-08-04	Estep	Permethrin	43	1	15	0	0	0	0	0	0	0	0	0	0	1
	30.3139	-86.088	Walton	Seagrove Beach	2020-08-13	2020-08-04	Estep	Permethrin	43	2	15	0	0	0	0	1	0	1	1	1	1	1
	30.3139	-86.088	Walton	Seagrove Beach	2020-08-13	2020-08-04	Estep	Permethrin	43	3	14	0	0	0	0	0	0	0	0	0	0	0
	30.3139	-86.088	Walton	Seagrove Beach	2020-08-13	2020-08-04	Estep	Permethrin	43	4															0	0	0	0	2.27273	0	2.27273	2.27273	2.27273	2.27273	4.54545
	30.3139	-86.088	Walton	Seagrove Beach	2020-08-13	2020-08-04	Estep		0	CTL	13	0	0	0	0	0	0	0	0	0	0	0			0	0	0	0	0	0	0	0	0	0	0
	30.3139	-86.088	Walton	Seagrove Beach	2020-08-13	2020-08-04	Estep	Deltamethrin	0.75	1	13	0	0	0	1	3	6	10	12	13	13	13
	30.3139	-86.088	Walton	Seagrove Beach	2020-08-13	2020-08-04	Estep	Deltamethrin	0.75	2	13	0	0	1	1	2	6	8	9	8	9	9
	30.3139	-86.088	Walton	Seagrove Beach	2020-08-13	2020-08-04	Estep	Deltamethrin	0.75	3	14	0	0	0	0	1	4	3	5	8	10	10
	30.3139	-86.088	Walton	Seagrove Beach	2020-08-13	2020-08-04	Estep	Deltamethrin	0.75	4															0	0	2.5	5	15	40	52.5	65	72.5	80	80
	30.3139	-86.088	Walton	Seagrove Beach	2020-08-13	2020-08-04	Estep		0	CTL	16	0	0	0	0	0	0	0	0	0	0	0			0	0	0	0	0	0	0	0	0	0	0
	30.3139	-86.088	Walton	Seagrove Beach	2020-08-13	2020-08-04	Estep	Malathion	400	1	15	0	0	0	0	4	8	10	10	13	15	15
	30.3139	-86.088	Walton	Seagrove Beach	2020-08-13	2020-08-04	Estep	Malathion	400	2	14	0	0	0	0	2	7	10	13	14	14	14
	30.3139	-86.088	Walton	Seagrove Beach	2020-08-13	2020-08-04	Estep	Malathion	400	3	15	0	0	0	0	1	7	12	13	13	13	15
	30.3139	-86.088	Walton	Seagrove Beach	2020-08-13	2020-08-04	Estep	Malathion	400	4															0	0	0	0	15.9091	50	72.7273	81.8182	90.9091	95.4545	100
	30.3139	-86.088	Walton	Seagrove Beach	2020-08-13	2020-08-04	Estep	Malathion	0	CTL	17	0	0	0	0	0	0	1	1	1	1	1			0	0	0	0	0	0	5.88235	5.88235	5.88235	5.88235	5.88235
