# Supplementary material for: The L1014F Knockdown Resistance Mutation Is Not a Strong Correlate of Phenotypic Resistance to Pyrethroids in Florida Populations of Culex quinquefasciatus
Source: Insects. 2024 Mar 15;15(3):197. doi: 10.3390/insects15030197 (PMC10971530; doi:10.3390/insects15030197)
Supplement: Supplementary file 1 [file insects-15-00197-s001.zip › files submitted to AgDataCommons/File S3.xlsx]

## Sheet: Mortality.Data
log(ng/mg)	CMAVE	LA_F39	Keller_F1	Pasco F4	CROSS BAYOU F0	NORTH Highway F0	OLDSMAR SEWER F0	CLEARWATER NURSERY F0
0.738357	100
0.396637	33.3333
0.339515	75
0.21203	25
-0.268194	8.33333
0.741659	100
0.399939	58.3333
0.342817	50
0.215333	58.3333
-0.264891	8.33333
1.94771		83.3333
1.64207		41.6667
1.2301		16.6667
0.91571		0
0.279559		0
2.09806		100
1.91533		90.9091
1.6097		18.1818
1.19773		0
1.85529			66.6667
1.54966			33.3333
1.13769			16.6667
0.823295			0
0.187143			16.6667
2.04041			91.6667
1.85768			75
1.55205			50
1.14008			8.33333
0.691363	100
0.349643	81.8182
0.292521	63.6364
0.165036	0
-0.315188	0
2.27704		100
1.96785		100
1.66221		83.3333
1.25024		25
2.33247			100
2.02328			75
1.71764			41.6667
1.30567			0
0.461014	81.25
0.287782	50
0.23285	62.5
0.020479	50
-0.2823	0
-0.51627	0
0.743204	100
0.489068	85.7143
0.315837	62.5
0.260904	62.5
0.048533	50
-0.25424	0
2.21775				100
2.02333				68.75
1.50936				25
1.08778				18.75
0.827432				6.25
0.262192				0
2.15482				87.5
2.09649				75
1.89105				58.8235
1.58251				23.5294
1.3129				37.5
1.16094				0
0.327403	55
0.115032	40
-0.18774	30
-0.42172	20
-0.61283	15
0.426324	90
0.371391	95
0.15902	70
-0.14376	55
-0.37773	15
0.3037	77.7778
0.248767	38.8889
0.036396	33.3333
-0.26638	16.6667
-0.50035	11.1111
-0.69147	0
-0.96253	0
0.503515	100
0.330283	80
0.27535	80
0.062979	45
-0.2398	40
-0.47377	55
-0.66489	10
-0.93594	30
1.24494					50
1.04826					20
0.226525					0
-0.782774					0
2.00534					89.4737
1.6997					73.6842
1.35561					36.8421
1.15893					21.0526
0.67891					5.26316
0.337191					5.26316
2.06056					100
1.87784					88.8889
1.5722					66.6667
1.22811					5.55556
1.16024					16.6667
1.03143					0
0.551411					0
0.209691					0
1.25027						44.4444
1.05359						44.4444
0.231854						11.1111
-0.777445						22.2222
1.98789						100
1.68226						84.2105
1.33816						42.1053
1.14148						26.3158
0.661467						21.0526
0.319747						5.26316
2.19331						100
2.01058						88.2353
1.70495						35.2941
1.36085						23.5294
1.29298						5.88235
1.16417						11.7647
0.684155						0
0.342435						29.4118
1.16718							40
0.970503							20
0.148766							0
-0.860533							0
1.84373							78.9474
1.53809							73.6842
1.194							42.1053
0.997314							10.5263
0.517297							10.5263
0.175577							15.7895
2.05807							100
1.87535							88.2353
1.56972							29.4118
1.22562							0
1.15775							11.7647
1.02894							15.7895
0.548924							5.26316
0.207204							5.26316
1.21649								30
1.0198								30
0.198067								10
-0.811232								0
1.91416								78.9474
1.60853								68.421
1.26443								31.5789
1.06775								26.3158
0.587734								0
0.246014								5.26316
2.11012								100
1.9274								89.4737
1.62176								47.3684
1.27767								10.5263
1.20979								10.5263
1.08099								15.7895
0.600971								0
0.259251								0

## Sheet: 4PL.Fitting.Results
	CMAVE	LA_F39	Keller_F1	Pasco F4	CROSS BAYOU F0	NORTH Highway F0	OLDSMAR SEWER F0	CLEARWATER NURSERY F0	Global (shared)
Comparison of Fits
Null hypothesis									LogIC50 same for all data sets
Alternative hypothesis									LogIC50 different for at least one data set
P value									<0.0001
Conclusion (alpha = 0.05)									Reject null hypothesis
Preferred model									LogIC50 different for at least one data set
F (DFn, DFd)									25.65 (7, 146)
LogIC50 different for at least one data set
Best-fit values
Top	= 100.0	= 100.0	= 100.0	= 100.0	= 100.0	= 100.0	= 100.0	= 100.0
Bottom	= 0.000	= 0.000	= 0.000	= 0.000	= 0.000	= 0.000	= 0.000	= 0.000
LogIC50	0.1438	1.635	1.686	1.752	1.452	1.508	1.489	1.518
HillSlope	1.621	3.026	2.042	1.609	2.112	1.394	1.636	1.674
IC50	1.392	43.12	48.54	56.47	28.31	32.24	30.86	32.98
Span	= 100.0	= 100.0	= 100.0	= 100.0	= 100.0	= 100.0	= 100.0	= 100.0
Std. Error
LogIC50	0.03592	0.04493	0.03847	0.05351	0.03446	0.08752	0.06461	0.04339
HillSlope	0.2426	0.9782	0.364	0.2753	0.2923	0.3875	0.3434	0.2414
95% CI (profile likelihood)
LogIC50	0.06563 to 0.2148	1.507 to 1.729	1.598 to 1.770	1.626 to 1.870	1.381 to 1.528	1.326 to 1.701	1.361 to 1.630	1.431 to 1.611
HillSlope	1.188 to 2.246	1.600 to ???	1.393 to 3.046	1.082 to 2.478	1.587 to 2.880	0.7030 to 2.685	1.026 to 2.603	1.231 to 2.293
IC50	1.163 to 1.640	32.14 to 53.59	39.62 to 58.86	42.25 to 74.14	24.06 to 33.75	21.17 to 50.23	22.98 to 42.68	27.00 to 40.83
Goodness of Fit
Degrees of Freedom	50	11	11	10	16	16	16	16
R squared	0.7165	0.8941	0.9223	0.9169	0.945	0.7067	0.8291	0.9186
Sum of Squares	15421	2300	1137	1123	1221	5386	3137	1480
Sy.x	17.56	14.46	10.17	10.6	8.737	18.35	14	9.617
Constraints
Top	Top = 100	Top = 100	Top = 100	Top = 100	Top = 100	Top = 100	Top = 100	Top = 100
Bottom	Bottom = 0	Bottom = 0	Bottom = 0	Bottom = 0	Bottom = 0	Bottom = 0	Bottom = 0	Bottom = 0
LogIC50 same for all data sets
Best-fit values
Top	= 100.0	= 100.0	= 100.0	= 100.0	= 100.0	= 100.0	= 100.0	= 100.0
Bottom	= 0.000	= 0.000	= 0.000	= 0.000	= 0.000	= 0.000	= 0.000	= 0.000
LogIC50	1.568	1.568	1.568	1.568	1.568	1.568	1.568	1.568	1.568
HillSlope	0.1021	2.443	1.778	1.358	1.814	1.358	1.538	1.614
IC50	37.01	37.01	37.01	37.01	37.01	37.01	37.01	37.01	37.01
Span	= 100.0	= 100.0	= 100.0	= 100.0	= 100.0	= 100.0	= 100.0	= 100.0
Std. Error
LogIC50	0.03659	0.03659	0.03659	0.03659	0.03659	0.03659	0.03659	0.03659	0.03659
HillSlope	0.03411	0.9253	0.6205	0.4589	0.5636	0.4181	0.4789	0.4974
95% CI (profile likelihood)
LogIC50	1.491 to 1.646	1.491 to 1.646	1.491 to 1.646	1.491 to 1.646	1.491 to 1.646	1.491 to 1.646	1.491 to 1.646	1.491 to 1.646	1.491 to 1.646
HillSlope	0.03838 to 0.1689	1.266 to ???	0.8638 to 3.929	0.6794 to 2.866	0.9755 to 3.757	0.6353 to 2.761	0.7744 to 3.329	0.8477 to 3.392
IC50	31.00 to 44.23	31.00 to 44.23	31.00 to 44.23	31.00 to 44.23	31.00 to 44.23	31.00 to 44.23	31.00 to 44.23	31.00 to 44.23	31.00 to 44.23
Goodness of Fit
Degrees of Freedom									153
R squared	0.07865	0.8803	0.8632	0.832	0.9103	0.6976	0.8131	0.9117	0.6344
Sum of Squares	50122	2599	2003	2272	1992	5552	3430	1605	69576
Sy.x									21.32
Constraints
Top	Top = 100	Top = 100	Top = 100	Top = 100	Top = 100	Top = 100	Top = 100	Top = 100
Bottom	Bottom = 0	Bottom = 0	Bottom = 0	Bottom = 0	Bottom = 0	Bottom = 0	Bottom = 0	Bottom = 0
LogIC50	LogIC50 is shared	LogIC50 is shared	LogIC50 is shared	LogIC50 is shared	LogIC50 is shared	LogIC50 is shared	LogIC50 is shared	LogIC50 is shared
Number of points
# of X values	90	37	41	65	108	126	144	162
# Y values analyzed	52	13	13	12	18	18	18	18
