# Supplementary material for: The L1014F Knockdown Resistance Mutation Is Not a Strong Correlate of Phenotypic Resistance to Pyrethroids in Florida Populations of Culex quinquefasciatus
Source: Insects. 2024 Mar 15;15(3):197. doi: 10.3390/insects15030197 (PMC10971530; doi:10.3390/insects15030197)
Supplement: Supplementary file 1 [file insects-15-00197-s001.zip › files submitted to AgDataCommons/File S4.xlsx]

## Sheet: Correlation.Coeff
	Permethrin @ 30 min	Malathion @ 45 min	Deltamethrin @ 60 min	%1014LL	%1014LF	%1014FF	f(1014L)	f(1014F)
Permethrin @ 30 min	1	0.548492	0.503682	0.241237	0.314297	-0.508375	0.375378	-0.34275
Malathion @ 45 min	0.548492	1	0.181727	0.399806	0.403965	-0.595367	0.505187	-0.482212
Deltamethrin @ 60 min	0.503682	0.181727	1	0.201369	-0.0276409	-0.246101	0.216759	-0.254428
%1014LL	0.241237	0.399806	0.201369	1	-0.170024	-0.755283	0.947021	-0.935977
%1014LF	0.314297	0.403965	-0.0276409	-0.170024	1	-0.343833	0.0368906	-0.027847
%1014FF	-0.508375	-0.595367	-0.246101	-0.755283	-0.343833	1	-0.909461	0.89131
f(1014L)	0.375378	0.505187	0.216759	0.947021	0.0368906	-0.909461	1	-0.983287
f(1014F)	-0.34275	-0.482212	-0.254428	-0.935977	-0.027847	0.89131	-0.983287	1

## Sheet: P-values
	Permethrin @ 30 min	Malathion @ 45 min	Deltamethrin @ 60 min	%1014LL	%1014LF	%1014FF	f(1014L)	f(1014F)
Permethrin @ 30 min		1.45557e-05	8.85266e-05	0.0760173	0.0194438	7.41349e-05	0.00474266	0.0104184
Malathion @ 45 min	1.45557e-05		0.184227	0.00249327	0.00222391	1.6312e-06	8.36542e-05	0.000193014
Deltamethrin @ 60 min	8.85266e-05	0.184227		0.140418	0.84123	0.0701124	0.111932	0.0608579
%1014LL	0.0760173	0.00249327	0.140418		0.214596	2.68333e-11	8.27226e-28	1.08675e-25
%1014LF	0.0194438	0.00222391	0.84123	0.214596		0.0101624	0.789165	0.840062
%1014FF	7.41349e-05	1.6312e-06	0.0701124	2.68333e-11	0.0101624		7.54328e-22	7.56675e-20
f(1014L)	0.00474266	8.36542e-05	0.111932	8.27226e-28	0.789165	7.54328e-22		6.86533e-41
f(1014F)	0.0104184	0.000193014	0.0608579	1.08675e-25	0.840062	7.56675e-20	6.86533e-41

## Sheet: Sample.Size
	Permethrin @ 30 min	Malathion @ 45 min	Deltamethrin @ 60 min	%1014LL	%1014LF	%1014FF	f(1014L)	f(1014F)
Permethrin @ 30 min	55	55	55	55	55	55	55	55
Malathion @ 45 min	55	55	55	55	55	55	55	55
Deltamethrin @ 60 min	55	55	55	55	55	55	55	55
%1014LL	55	55	55	55	55	55	55	55
%1014LF	55	55	55	55	55	55	55	55
%1014FF	55	55	55	55	55	55	55	55
f(1014L)	55	55	55	55	55	55	55	55
f(1014F)	55	55	55	55	55	55	55	55

## Sheet: Confidence.Interval
	Permethrin @ 30 min	Malathion @ 45 min	Deltamethrin @ 60 min	%1014LL	%1014LF	%1014FF	f(1014L)	f(1014F)
Permethrin @ 30 min		0.3242 to 0.7144	0.2677 to 0.6827	-0.03373 to 0.4823	0.04544 to 0.5407	-0.6860 to -0.2736	0.1143 to 0.5879	-0.5629 to -0.07722
Malathion @ 45 min	0.3242 to 0.7144		-0.09577 to 0.4330	0.1426 to 0.6064	0.1475 to 0.6096	-0.7468 to -0.3852	0.2696 to 0.6837	-0.6672 to -0.2412
Deltamethrin @ 60 min	0.2677 to 0.6827	-0.09577 to 0.4330		-0.07553 to 0.4494	-0.2981 to 0.2470	-0.4862 to 0.02857	-0.05951 to 0.4622	-0.4930 to 0.01969
%1014LL	-0.03373 to 0.4823	0.1426 to 0.6064	-0.07553 to 0.4494		-0.4232 to 0.1077	-0.8524 to -0.6077	0.9091 to 0.9694	-0.9629 to -0.8906
%1014LF	0.04544 to 0.5407	0.1475 to 0.6096	-0.2981 to 0.2470	-0.4232 to 0.1077		-0.5637 to -0.07844	-0.2383 to 0.3066	-0.2983 to 0.2468
%1014FF	-0.6860 to -0.2736	-0.7468 to -0.3852	-0.4862 to 0.02857	-0.8524 to -0.6077	-0.5637 to -0.07844		-0.9472 to -0.8468	0.8172 to 0.9364
f(1014L)	0.1143 to 0.5879	0.2696 to 0.6837	-0.05951 to 0.4622	0.9091 to 0.9694	-0.2383 to 0.3066	-0.9472 to -0.8468		-0.9904 to -0.9709
f(1014F)	-0.5629 to -0.07722	-0.6672 to -0.2412	-0.4930 to 0.01969	-0.9629 to -0.8906	-0.2983 to 0.2468	0.8172 to 0.9364	-0.9904 to -0.9709
