# Supplementary material for: The L1014F Knockdown Resistance Mutation Is Not a Strong Correlate of Phenotypic Resistance to Pyrethroids in Florida Populations of Culex quinquefasciatus
Source: Insects. 2024 Mar 15;15(3):197. doi: 10.3390/insects15030197 (PMC10971530; doi:10.3390/insects15030197)
Supplement: Supplementary file 1 [file insects-15-00197-s001.zip › files submitted to AgDataCommons/Readme.txt]

The files in this repository support the manuscript: The L1014F knockdown resistance mutation is not a strong correlate of phenotypic resistance to pyrethroids in Florida populations of Culex quinquefasciatus

Six files are included:
1	Readme.txt	file information and data dictionary
	
2 	Table S1	Collection and data source information for samples used in this study; 
			6 columns:Latitude, Longitude, County, Location, Collection Date, Provider/Data source

3	File S1		Summary data for phenotypic and genetic testing;
			22 columns: LATITUDE, LONGITUDE, COUNTY, Location, Perm @ 30 min, Malathion @ 45 min, Deltamethrin @ 60 min, Permethrin @ 120 min, Malathion @ 120 min, Deltamethrin @ 120 min, Count.LL, Count.LF, Count.FF, Number.tested, %LL, %LF, %FF, frequency(L), frequency(F), County.%LL, County.%LF, County.%FF																							
4	File S2		CDC bottle bioassay data
			37 columns: LATTUDE, LONGITUDE, COUNTY, LOCATION, COLLECTION.DATE, TEST.DATE, TESTER, INSECTICIDE, CONCENTRATION.(µg/BOTTLE), BOTTLE, TOTAL.NUMBER.ORGS, time.0, time.5, time.10, time.15, time.30, time.45, time.60, time.75, time.90, time.105, time.120, time.1440, <empty>, M0, M5, M10, M15, M30, m45, m60, m75, m90, m105, m120, m1440, %recovery

5	File S3		An excel sheet of 2 tabs containing topical bioassay testing data for Culex quinquefasciatus strains tested. This inxcldues a second tab with the statistical output of the analysis by PRISM

6	File S4		An excel sheet of multiple tabs for the correlation analysis comparing factrors and kdr as output by PRISM
